# Supplementary material for: A map of human microRNA variation uncovers unexpectedly high levels of variability
Source: Genome Med. 2012 Aug 24;4(8):62. doi: 10.1186/gm363 (PMC4064319; doi:10.1186/gm363)
Supplement: Additional file 1 — Variant positions found. Excel file containing a comprehensive list of the 527 variant positions found in the study. [file gm363-S1.XLS]

## Sheet: Sheet1
location	change	mean coverage	mean aaf	pre-mir[/mature]	[dbSNP]/[1000g aaf]	region	number of samples	population freq (%)	number of heterozygous	number of homozygous	HWE p.value	populations
1:1102563	G/A	30	0.5	hsa-mir-200b	RS72563729/0.01	3' mir	13	1.1285	13	0	0.847276	ASW,CEU,TSI,GBR,CHB
1:1104412	A/G	30	0.5	hsa-mir-429	-/0.00	5' mir (mix)	1	0.0868	1	0	0.988241	ASW
1:3477292	C/T	30	0.5	hsa-mir-551a/hsa-miR-551a	-/0.00	3' seed miR	10	0.8681	10	0	0.882377	ASW,YRI,LWK,MXL
1:9211782	C/T	30	0.5	hsa-mir-34a	RS72631823/0.00	loop	1	0.0868	1	0	0.988241	YRI
1:17185500	C/T	30	0.5	hsa-mir-3675/hsa-miR-3675-5p	RS137982850/-	5' seed miR	1	0.0868	0	1	0	IBSAND
1:19223571	A/G	30	0.5	hsa-mir-1290	RS147869275/0.01	3' mir	13	1.1285	13	0	0.847276	CEU,TSI,FIN,GBR,IBSAND,MXL
1:19223639	G/A	30	0.5	hsa-mir-1290	RS75705742/0.01	5' mir (mix)	29	2.5174	27	2	0.00394367	ASW,YRI,LWK,CLM,PUR
1:23189715	G/C	30	0.5	hsa-mir-4253	RS111569109/0.01	5' mir (mix)	12	1.0417	12	0	0.858957	ASW,YRI,LWK,CEU,CLM,PUR
1:35135204	T/C	30	0.5	hsa-mir-552	-/0.00	3' mir	1	0.0868	1	0	0.988241	ASW
1:35135270	A/G	30	0.5	hsa-mir-552	RS76067517/0.00	5' mir (mix)	8	0.6944	8	0	0.90586	ASW,YRI,LWK
1:35135274	A/G	30	0.5	hsa-mir-552	-/0.00	5' mir (mix)	1	0.0868	1	0	0.988241	LWK
1:41220077	C/T	30	0.5	hsa-mir-30e	RS112439044/0.00	loop	10	0.8681	10	0	0.882377	JPT,CHB,CHS
1:68649258	C/T	30	0.5	hsa-mir-1262	RS147113488/0.01	3' mir (mix)	14	1.2153	14	0	0.835619	TSI,FIN,GBR,IBSAND,MXL,PUR
1:68649290	A/G	30	0.5	hsa-mir-1262	RS138343697/0.00	5' mir	3	0.2604	3	0	0.964704	JPT,CHB
1:100746814	A/G	30	0.5	hsa-mir-553/hsa-miR-553	-/0.00	5' seed miR	3	0.2604	3	0	0.964704	ASW,YRI
1:110141578	C/T	30	0.5	hsa-mir-197/hsa-miR-197	RS142872331/0.00	3' rom miR	1	0.0868	1	0	0.988241	JPT
1:117637325	C/T	30	0.5	hsa-mir-942	RS115372145/0.01	3' mir (mix)	26	2.2569	25	1	0.373782	ASW,YRI,LWK,TSI,GBR,CLM
1:151518284	T/G	30	0.5	hsa-mir-554	RS79661940/0.02	5' mir	43	3.7326	42	1	0.873696	ASW,YRI,LWK
1:151518318	G/A	30	0.5	hsa-mir-554	-/0.00	3' mir (mix)	1	0.0868	1	0	0.988241	CLM
1:151518322	G/A	30	0.5	hsa-mir-554	-/0.00	3' mir (mix)	1	0.0868	1	0	0.988241	CHB
1:151518341	T/C	30	0.5	hsa-mir-554	RS149994627/0.00	3' mir (mix)	1	0.0868	1	0	0.988241	LWK
1:168344829	C/T	30	0.5	hsa-mir-557/hsa-miR-557	RS78825966/0.06	3' seed miR	114	9.8958	98	16	5.27691224050386e-11	ASW,YRI,LWK,TSI,MXL,PUR
1:171070937	C/A	30	0.5	hsa-mir-1295	-/0.00	5' mir (mix)	1	0.0868	1	0	0.988241	MXL
1:172113756	C/T	30	0.5	hsa-mir-199a-2	RS147011290/0.00	5' mir	5	0.434	5	0	0.941156	CEU,JPT,CHB,CHS
1:176998548	T/C	30	0.5	hsa-mir-488/hsa-miR-488*	-/0.00	5' rom miR	3	0.2604	3	0	0.964704	LWK,CEU,FIN
1:176998565	T/C	30	0.5	hsa-mir-488/hsa-miR-488*	-/0.00	5' seed miR	1	0.0868	1	0	0.988241	YRI
1:201777751	G/A	30	0.5	hsa-mir-1231/hsa-miR-1231	RS116338160/0.01	5' rom miR	17	1.4757	17	0	0.800813	ASW,YRI,LWK,MXL,PUR
1:201777752	C/A	30	0.5	hsa-mir-1231/hsa-miR-1231	-/0.01	5' rom miR	17	1.4757	17	0	0.800813	ASW,YRI,LWK,MXL,PUR
1:205417483	C/G	30	0.5	hsa-mir-135b	RS139405984/0.00	loop	4	0.3472	4	0	0.95293	JPT
1:209605539	A/T	30	0.5	hsa-mir-205	RS149492792/0.00	loop	2	0.1736	2	0	0.976475	ASW,LWK
1:209796809	G/A	30	0.5	hsa-mir-4260	-/0.00	3' mir (mix)	1	0.0868	1	0	0.988241	PUR
1:209796810	G/T	30	0.5	hsa-mir-4260	RS7544976/0.01	3' mir (mix)	28	2.4306	27	1	0.439578	ASW,YRI,LWK,PUR
1:220291206	C/A	30	0.5	hsa-mir-215	-/0.00	3' mir (mix)	2	0.1736	2	0	0.976475	CHB,CHS
1:220291292	A/G	30	0.5	hsa-mir-215	RS72631834/0.00	5' mir	3	0.2604	3	0	0.964704	TSI,FIN
1:220291302	G/A	30	0.5	hsa-mir-215	RS145979015/0.00	5' mir	2	0.1736	2	0	0.976475	YRI,LWK
1:220373943	C/G	30	0.5	hsa-mir-664/hsa-miR-664*	RS113256801/0.00	5' rom miR	6	0.5208	6	0	0.929385	ASW,YRI,LWK
1:228284991	C/T	30	0.5	hsa-mir-3620	RS2070960/0.10	5' mir (mix)	211	18.316	200	11	0.951714	ASW,YRI,LWK,CEU,TSI,FIN,GBR,IBSAND,JPT,CHB,CHS,CLM,MXL,PUR
1:228285029	C/T	30	0.5	hsa-mir-3620/hsa-miR-3620	-/0.00	3' rom miR	1	0.0868	1	0	0.988241	TSI
1:236016347	C/A	30	0.5	hsa-mir-1537	-/0.00	5' mir (mix)	1	0.0868	1	0	0.988241	YRI
1:236016354	C/G	30	0.5	hsa-mir-1537	new variant	5' mir (mix)	1	0.0868	1	0	0.988241	IBSAND
2:47604856	T/C	30	0.5	hsa-mir-559	RS114803590/0.01	3' mir (mix)	31	2.691	31	0	0.523189	ASW,YRI,LWK,CEU,TSI,GBR,IBSAND,CLM,MXL,PUR
2:47604866	C/T	30	0.5	hsa-mir-559	RS58450758/0.20	3' mir (mix)	383	33.2465	327	56	0.00860203	ASW,YRI,LWK,CEU,TSI,FIN,GBR,IBSAND,JPT,CHB,CHS,CLM,MXL,PUR
2:47604884	A/G	30	0.5	hsa-mir-559	-/0.00	3' mir (mix)	1	0.0868	1	0	0.988241	TSI
2:47604893	T/C	30	0.5	hsa-mir-559	RS146825879/0.00	3' mir (mix)	2	0.1736	2	0	0.976475	LWK
2:56210140	G/A	30	0.5	hsa-mir-217	RS41291173/0.01	3' mir (mix)	18	1.5625	17	1	0.124052	CEU,TSI,FIN,GBR,IBSAND,MXL,PUR
2:56210168	T/C	30	0.5	hsa-mir-217/hsa-miR-217	RS140509279/0.00	5' rom miR	2	0.1736	2	0	0.976475	LWK
2:56210207	A/G	30	0.5	hsa-mir-217	RS150436368/0.02	5' mir	36	3.125	36	0	0.679852	ASW,YRI,LWK
2:56216090	A/T	30	0.5	hsa-mir-216a	RS41291179/0.07	3' mir (mix)	136	11.8056	124	12	0.000894467	ASW,YRI,LWK,CEU,TSI,FIN,GBR,IBSAND,CLM,MXL,PUR
2:136422988	G/A	30	0.5	hsa-mir-128-1	RS117812383/0.00	5' mir (mix)	1	0.0868	1	0	0.988241	CHB
2:176032376	G/A	30	0.5	hsa-mir-933/hsa-miR-933	RS79402775/0.05	3' rom miR	99	8.5938	90	9	7.77894836072601e-05	ASW,YRI,LWK,CEU,TSI,FIN,GBR,IBSAND,JPT,CHB,CHS,MXL
2:176032384	T/C	30	0.5	hsa-mir-933/hsa-miR-933	RS139770589/0.00	3' seed miR	8	0.6944	8	0	0.90586	ASW,YRI,LWK
2:176032408	C/A	30	0.5	hsa-mir-933	-/0.00	5' mir (mix)	1	0.0868	1	0	0.988241	MXL
2:180725568	T/C	30	0.5	hsa-mir-1258	RS146754630/0.01	3' mir	27	2.3438	26	1	0.406761	ASW,CEU,TSI,FIN,GBR,IBSAND,CLM,MXL,PUR
2:189162305	G/C	30	0.5	hsa-mir-561	-/0.00	3' mir	1	0.0868	1	0	0.988241	CHS
2:189842822	A/T	30	0.5	hsa-mir-1245	RS113906492/0.01	5' mir (mix)	18	1.5625	18	0	0.104646	ASW,YRI,LWK,TSI,GBR
2:208134114	A/T	30	0.5	hsa-mir-1302-4	RS116237969/0.02	5' mir (mix)	51	4.4271	49	2	0.236427	ASW,YRI,LWK,CEU,TSI,FIN,GBR,IBSAND,CLM,MXL,PUR
2:219267407	C/T	30	0.5	hsa-mir-26b	-/0.00	loop	2	0.1736	2	0	0.976475	YRI,LWK
2:241395500	A/G	30	0.5	hsa-mir-149	RS71428439/0.14	3' mir	285	24.7396	262	23	0.615543	ASW,YRI,LWK,CEU,TSI,FIN,GBR,IBSAND,JPT,CHB,CHS,CLM,MXL,PUR
2:241395503	T/C	30	0.5	hsa-mir-149	RS2292832/0.58	3' mir	882	76.5625	490	392	2.6626974640731e-06	ASW,YRI,LWK,CEU,TSI,FIN,GBR,IBSAND,JPT,CHB,CHS,CLM,MXL,PUR
3:10436194	C/G	30	0.5	hsa-mir-885/hsa-miR-885-3p	-/0.00	3' rom miR	1	0.0868	1	0	0.988241	CHB
3:10436198	G/A	30	0.5	hsa-mir-885/hsa-miR-885-3p	new variant	3' seed miR	1	0.0868	1	0	0.988241	IBSAND
3:15915306	A/G	30	0.5	hsa-mir-563	RS145590767/0.00	5' mir (mix)	5	0.434	5	0	0.941156	LWK,CEU
3:38010938	A/G	30	0.5	hsa-mir-26a-1	-/0.00	loop	1	0.0868	1	0	0.988241	MXL
3:38010964	G/A	30	0.5	hsa-mir-26a-1/hsa-miR-26a-1*	-/0.00	3' rom miR	2	0.1736	2	0	0.976475	CLM,PUR
3:44903385	A/G	30	0.5	hsa-mir-564	RS114636202/0.02	5' mir	36	3.125	36	0	0.679852	ASW,YRI,LWK,CLM
3:44903434	G/C	30	0.5	hsa-mir-564	RS2292181/0.06	3' mir (mix)	136	11.8056	134	2	0.384263	ASW,YRI,LWK,CEU,TSI,FIN,GBR,IBSAND,JPT,CHB,CHS,CLM,MXL,PUR
3:47891069	G/A	30	0.5	hsa-mir-1226/hsa-miR-1226*	-/0.00	5' rom miR	1	0.0868	1	0	0.988241	TSI
3:47891117	T/C	30	0.5	hsa-mir-1226/hsa-miR-1226	RS141645399/0.00	3' rom miR	2	0.1736	2	0	0.976475	CEU,TSI
3:48616390	G/A	30	0.5	hsa-mir-711	-/0.00	5' mir (mix)	1	0.0868	1	0	0.988241	CHB
3:49311587	G/A	30	0.5	hsa-mir-4271	RS141350641/0.00	5' mir (mix)	1	0.0868	1	0	0.988241	CHB
3:49311589	G/C	30	0.5	hsa-mir-4271	-/0.00	5' mir (mix)	1	0.0868	1	0	0.988241	CHS
3:49311593	G/C	30	0.5	hsa-mir-4271/hsa-miR-4271	-/0.00	3' seed miR	2	0.1736	2	0	0.976475	JPT
3:75679937	G/A	30	0.5	hsa-mir-1324	RS141031386/-	5' mir (mix)	20	1.7361	16	4	0	IBSAND
3:75679944	C/T	30	0.5	hsa-mir-1324	new variant	5' mir (mix)	2	0.1736	2	0	0.976475	IBSAND
3:75679958	C/T	30	0.5	hsa-mir-1324	RS141153648/-	5' mir (mix)	12	1.0417	12	0	0.858957	IBSAND
3:75679973	A/G	30	0.5	hsa-mir-1324	RS138344944/-	5' mir (mix)	7	0.6076	6	1	0	IBSAND
3:75787511	C/A	30	0.5	hsa-mir-4273	RS79432557/-	3' mir (mix)	3	0.2604	3	0	0.964704	IBSAND
3:111831684	A/C	30	0.5	hsa-mir-567/hsa-miR-567	RS146499813/0.00	5' rom miR	1	0.0868	1	0	0.988241	JPT
3:114035388	A/G	30	0.5	hsa-mir-568/hsa-miR-568	RS149509568/0.00	5' rom miR	3	0.2604	3	0	0.964704	LWK
3:120114558	C/T	30	0.5	hsa-mir-198/hsa-miR-198	RS142303836/0.00	5' rom miR	1	0.0868	1	0	0.988241	LWK
3:160122421	A/G	30	0.5	hsa-mir-15b	RS146020563/0.00	loop	1	0.0868	1	0	0.988241	JPT
3:160122434	G/A	30	0.5	hsa-mir-15b/hsa-miR-15b*	-/0.00	3' seed miR	1	0.0868	1	0	0.988241	MXL
3:164059159	G/A	30	0.5	hsa-mir-720/hsa-miR-720	-/0.00	5' seed miR	1	0.0868	1	0	0.988241	CLM
3:170824453	A/C	30	0.5	hsa-mir-569	RS73037390/0.01	3' mir	28	2.4306	28	0	0.423513	ASW,YRI,LWK,IBSAND,JPT,CHB,CHS,MXL
3:170824459	A/G	30	0.5	hsa-mir-569	RS116867000/0.00	3' mir	5	0.434	5	0	0.941156	JPT,CHB,CHS
3:183959219	T/A	30	0.5	hsa-mir-1224	RS148241223/0.00	loop	8	0.6944	8	0	0.90586	JPT
3:186504532	C/T	30	0.5	hsa-mir-1248	RS73063489/0.00	3' mir (mix)	4	0.3472	4	0	0.95293	YRI,LWK,CLM
3:188406636	C/T	30	0.5	hsa-mir-28/hsa-miR-28-3p	RS78547906/0.00	3' rom miR	4	0.3472	4	0	0.95293	ASW,YRI
3:189547735	T/C	30	0.5	hsa-mir-944	RS75715827/0.04	5' mir (mix)	86	7.4653	81	5	0.0344705	ASW,CEU,TSI,FIN,GBR,IBSAND,JPT,CHB,CHS,CLM,MXL,PUR
3:189547761	G/C	30	0.5	hsa-mir-944	-/0.00	5' mir (mix)	1	0.0868	1	0	0.988241	GBR
3:189547778	C/T	30	0.5	hsa-mir-944/hsa-miR-944	RS77473380/0.00	3' rom miR	9	0.7812	9	0	0.894112	JPT,CHB,CHS
3:189547779	G/C	30	0.5	hsa-mir-944/hsa-miR-944	-/0.00	3' rom miR	2	0.1736	2	0	0.976475	ASW
3:195426305	T/C	30	0.5	hsa-mir-570	RS9860655/0.06	5' mir (mix)	130	11.2847	130	0	0.0770364	ASW,CEU,TSI,FIN,GBR,IBSAND,JPT,CHB,CHS,CLM,MXL,PUR
3:197401371	C/T	30	0.5	hsa-mir-922/hsa-miR-922	RS140463854/0.00	3' rom miR	1	0.0868	1	0	0.988241	ASW
3:197401372	G/A	30	0.5	hsa-mir-922/hsa-miR-922	-/0.00	3' rom miR	2	0.1736	2	0	0.976475	CHB,CHS
3:197401415	C/A	30	0.5	hsa-mir-922	RS114814977/0.02	5' mir (mix)	34	2.9514	32	2	0.0187351	ASW,YRI,LWK,PUR
3:197401442	C/T	30	0.5	hsa-mir-922	RS150407249/0.00	5' mir (mix)	1	0.0868	1	0	0.988241	TSI
4:343998	T/C	30	0.5	hsa-mir-571	RS148718934/0.00	5' mir (mix)	1	0.0868	1	0	0.988241	YRI
4:1988119	T/C	30	0.5	hsa-mir-943	-/0.00	3' mir	3	0.2604	3	0	0.964704	CHS
4:1988144	C/A	30	0.5	hsa-mir-943/hsa-miR-943	-/0.00	3' seed miR	2	0.1736	2	0	0.976475	LWK
4:1988170	G/A	30	0.5	hsa-mir-943	-/0.00	5' mir (mix)	1	0.0868	1	0	0.988241	LWK
4:1988193	T/C	30	0.5	hsa-mir-943	RS1077020/0.26	5' mir (mix)	486	42.1875	396	90	0.00569828	ASW,YRI,LWK,CEU,TSI,FIN,GBR,IBSAND,JPT,CHB,CHS,CLM,MXL,PUR
4:8007066	C/T	30	0.5	hsa-mir-95	-/0.00	5' mir (mix)	1	0.0868	1	0	0.988241	ASW
4:8007067	G/A	30	0.5	hsa-mir-95	new variant	5' mir (mix)	1	0.0868	1	0	0.988241	IBSAND
4:8007104	G/C	30	0.5	hsa-mir-95	-/0.00	5' mir (mix)	1	0.0868	1	0	0.988241	CEU
4:9557851	A/G	30	0.5	hsa-mir-548i-2	RS140817192/0.00	3' mir (mix)	10	0.8681	10	0	0.882377	ASW,YRI,LWK,IBSAND
4:9557857	A/G	30	0.5	hsa-mir-548i-2	RS111766467/0.00	3' mir (mix)	2	0.1736	2	0	0.976475	ASW,YRI
4:9557888	G/A	30	0.5	hsa-mir-548i-2/hsa-miR-548i	RS113384898/0.00	5' rom miR	2	0.1736	2	0	0.976475	ASW,YRI
4:24521871	G/A	30	0.5	hsa-mir-573	-/0.00	3' mir (mix)	1	0.0868	1	0	0.988241	CHB
4:67142620	G/A	30	0.5	hsa-mir-1269/hsa-miR-1269	RS73239138/0.38	3' rom miR	622	53.9931	405	217	4.44089209850063e-16	ASW,YRI,LWK,CEU,TSI,FIN,GBR,IBSAND,JPT,CHB,CHS,CLM,MXL,PUR
4:83674520	G/A	30	0.5	hsa-mir-575/hsa-miR-575	RS149186367/0.00	3' seed miR	10	0.8681	10	0	0.882377	ASW,YRI,LWK,PUR
4:102251501	T/C	30	0.5	hsa-mir-1255a	RS28664200/0.35	3' mir (mix)	618	53.6458	478	140	0.0464148	ASW,YRI,LWK,CEU,TSI,FIN,GBR,IBSAND,JPT,CHB,CHS,CLM,MXL,PUR
4:102251532	C/A	30	0.5	hsa-mir-1255a/hsa-miR-1255a	-/0.00	5' rom miR	4	0.3472	4	0	0.95293	YRI,LWK
4:110409867	G/A	30	0.5	hsa-mir-576	-/0.00	5' mir	4	0.3472	4	0	0.95293	LWK,PUR
4:110409933	A/T	30	0.5	hsa-mir-576	RS77639117/0.05	3' mir	99	8.5938	94	5	0.136994	ASW,YRI,LWK,CEU,TSI,FIN,GBR,IBSAND,JPT,CHB,CHS,CLM,PUR
4:113569088	A/G	30	0.5	hsa-mir-367/hsa-miR-367*	RS150161032/0.00	5' seed miR	1	0.0868	1	0	0.988241	YRI
4:113569207	G/T	30	0.5	hsa-mir-302d/hsa-miR-302d*	RS138673224/0.00	5' rom miR	7	0.6076	6	1	0	ASW,YRI,LWK,IBSAND
4:113569680	C/T	30	0.5	hsa-mir-302b	-/0.00	loop	3	0.2604	3	0	0.964704	CLM,MXL
4:113569692	C/A	30	0.5	hsa-mir-302b/hsa-miR-302b*	-/0.00	5' rom miR	1	0.0868	1	0	0.988241	ASW
4:113569695	T/G	30	0.5	hsa-mir-302b/hsa-miR-302b*	RS114318553/0.00	5' rom miR	10	0.8681	10	0	0.882377	CEU,TSI,FIN,GBR
4:114028104	A/T	30	0.5	hsa-mir-1243	RS148339577/0.00	3' mir (mix)	8	0.6944	8	0	0.90586	CHB,CHS
4:115577996	C/T	30	0.5	hsa-mir-577	-/0.00	3' mir (mix)	3	0.2604	3	0	0.964704	CHB,CHS
4:115577997	C/G	30	0.5	hsa-mir-577	RS34115976/0.12	3' mir (mix)	254	22.0486	230	24	0.0596595	ASW,YRI,LWK,CEU,TSI,FIN,GBR,IBSAND,JPT,CHB,CHS,CLM,MXL,PUR
4:117220909	G/A	30	0.5	hsa-mir-1973/hsa-miR-1973	-/0.00	3' seed miR	1	0.0868	1	0	0.988241	PUR
4:183090511	G/A	30	0.5	hsa-mir-1305/hsa-miR-1305	-/0.01	3' rom miR	16	1.3889	16	0	0.812385	ASW,LWK,CEU,TSI,FIN,GBR,JPT,CHB,CHS,MXL
5:36148057	T/C	30	0.5	hsa-mir-580	RS115089112/0.01	5' mir (mix)	25	2.1701	23	2	0.000604569	ASW,YRI,LWK,CLM
5:36148078	T/C	30	0.5	hsa-mir-580	-/0.00	5' mir (mix)	1	0.0868	1	0	0.988241	LWK
5:41475761	G/A	30	0.5	hsa-mir-1274a/hsa-miR-1274a	RS116535054/0.01	5' rom miR	19	1.6493	18	1	0.151638	ASW,YRI,LWK,MXL,PUR
5:41475766	C/T	30	0.5	hsa-mir-1274a	RS318039/0.28	3' mir (mix)	497	43.1424	381	116	2.78248773799561e-07	ASW,YRI,LWK,CEU,TSI,FIN,GBR,IBSAND,JPT,CHB,CHS,CLM,MXL,PUR
5:53247340	G/C	30	0.5	hsa-mir-581	RS149830925/0.00	3' mir (mix)	1	0.0868	1	0	0.988241	TSI
5:54466362	T/C	30	0.5	hsa-mir-449a	RS144949536/0.00	3' mir (mix)	7	0.6076	7	0	0.917619	CEU,TSI,GBR
5:54466378	G/A	30	0.5	hsa-mir-449a	RS112310158/0.01	3' mir (mix)	17	1.4757	17	0	0.800813	ASW,YRI,LWK
5:54466544	A/G	30	0.5	hsa-mir-449b/hsa-miR-449b	RS10061133/0.13	5' rom miR	255	22.1354	227	28	0.00540047	ASW,YRI,LWK,CEU,TSI,FIN,GBR,IBSAND,JPT,CHB,CHS,CLM,MXL,PUR
5:54468094	C/T	30	0.5	hsa-mir-449c	RS112705432/0.01	3' mir	25	2.1701	25	0	0.321935	ASW,YRI,LWK,CLM,PUR
5:54468124	A/T	30	0.5	hsa-mir-449c/hsa-miR-449c*	RS35770269/0.25	3' seed miR	460	39.9306	368	92	3.81446947668174e-05	ASW,YRI,CEU,TSI,FIN,GBR,IBSAND,JPT,CHB,CHS,CLM,MXL,PUR
5:54468150	A/G	30	0.5	hsa-mir-449c/hsa-miR-449c	RS146466616/0.00	5' rom miR	3	0.2604	3	0	0.964704	JPT,CHS
5:54468166	C/T	30	0.5	hsa-mir-449c	RS75661995/0.00	5' mir	2	0.1736	2	0	0.976475	ASW,YRI
5:92956409	G/A	30	0.5	hsa-mir-2277	RS111409602/0.02	3' mir	51	4.4271	49	2	0.236427	ASW,YRI,LWK,CLM,MXL,PUR
5:92956420	C/T	30	0.5	hsa-mir-2277/hsa-miR-2277-3p	-/0.00	3' rom miR	1	0.0868	1	0	0.988241	TSI
5:92956422	G/C	30	0.5	hsa-mir-2277/hsa-miR-2277-3p	RS73772915/0.00	3' rom miR	8	0.6944	8	0	0.90586	ASW,YRI,PUR
5:95414909	T/C	30	0.5	hsa-mir-583	-/0.01	3' mir (mix)	18	1.5625	18	0	0.104646	YRI,LWK,TSI,FIN,GBR,CHB,CHS,CLM,MXL
5:100152234	T/C	30	0.5	hsa-mir-548p	RS141552882/0.00	5' mir (mix)	2	0.1736	2	0	0.976475	LWK
5:132763335	A/C	30	0.5	hsa-mir-1289-2	RS75310044/0.00	5' mir (mix)	4	0.3472	4	0	0.95293	YRI,LWK
5:132763351	A/C	30	0.5	hsa-mir-1289-2	RS115216563/0.02	5' mir (mix)	53	4.6007	51	2	0.278653	ASW,YRI,LWK,IBSAND,CLM,PUR
5:132763362	A/T	30	0.5	hsa-mir-1289-2	RS112928293/0.00	5' mir (mix)	1	0.0868	1	0	0.988241	CHB
5:133561491	T/C	30	0.5	hsa-mir-3661	RS142542860/0.00	3' mir (mix)	2	0.1736	2	0	0.976475	LWK
5:140027435	C/T	30	0.5	hsa-mir-3655/hsa-miR-3655	RS146400503/0.01	5' seed miR	13	1.1285	13	0	0.847276	FIN,JPT,CHB,CHS
5:140027448	C/T	30	0.5	hsa-mir-3655/hsa-miR-3655	RS139482464/0.00	5' rom miR	4	0.3472	4	0	0.95293	FIN,GBR,IBSAND
5:148810267	C/T	30	0.5	hsa-mir-145/hsa-miR-145*	-/0.00	3' seed miR	1	0.0868	1	0	0.988241	CHS
5:153726728	G/T	30	0.5	hsa-mir-1294/hsa-miR-1294	-/0.00	5' rom miR	1	0.0868	1	0	0.988241	LWK
5:153726756	G/A	30	0.5	hsa-mir-1294	RS114020978/0.01	3' mir (mix)	19	1.6493	18	1	0.151638	ASW,YRI,LWK,PUR
5:153726769	A/G	30	0.5	hsa-mir-1294	RS13186787/0.01	3' mir (mix)	27	2.3438	27	0	0.389719	ASW,CEU,TSI,FIN,GBR,IBSAND,CLM,PUR
5:159912418	C/G	30	0.5	hsa-mir-146a/hsa-miR-146a*	RS2910164/0.62	3' seed miR	933	80.9896	458	475	3.71240231888947e-08	ASW,YRI,LWK,CEU,TSI,FIN,GBR,IBSAND,JPT,CHB,CHS,CLM,MXL,PUR
5:168195174	G/A	30	0.5	hsa-mir-218-2/hsa-miR-218-2*	RS140638702/0.00	3' rom miR	3	0.2604	3	0	0.964704	JPT,CHB
5:168690611	C/T	30	0.5	hsa-mir-585	RS115473017/0.01	3' mir	12	1.0417	12	0	0.858957	ASW,YRI,LWK,CLM,MXL,PUR
5:168690612	A/G	30	0.5	hsa-mir-585	RS62376934/0.80	3' mir	1035	89.8438	313	722	0	ASW,YRI,LWK,CEU,TSI,FIN,GBR,IBSAND,JPT,CHB,CHS,CLM,MXL,PUR
5:168690635	C/T	30	0.5	hsa-mir-585/hsa-miR-585	RS62376935/0.10	3' seed miR	199	17.2743	176	23	6.08905287976524e-05	ASW,LWK,CEU,TSI,FIN,GBR,IBSAND,JPT,CHB,CHS,CLM,MXL,PUR
5:168690664	C/G	30	0.5	hsa-mir-585	RS140379047/0.01	5' mir (mix)	17	1.4757	17	0	0.800813	CEU,TSI,FIN,GBR,IBSAND,CLM,PUR
5:168690697	C/T	30	0.5	hsa-mir-585	-/0.00	5' mir (mix)	1	0.0868	1	0	0.988241	CEU
5:179225324	G/A	30	0.5	hsa-mir-1229	RS2291418/0.03	5' mir (mix)	58	5.0347	53	5	5.20818759773833e-05	ASW,YRI,LWK,CEU,TSI,GBR,CLM,MXL,PUR
6:18572056	T/G	30	0.5	hsa-mir-548a-1	RS12197631/0.11	5' mir (mix)	210	18.2292	181	29	3.08549810701386e-07	ASW,YRI,LWK,CEU,TSI,FIN,GBR,IBSAND,JPT,CHB,CHS,CLM,MXL,PUR
6:33967787	A/T	30	0.5	hsa-mir-1275	RS76156362/0.01	3' mir (mix)	15	1.3021	15	0	0.823988	FIN,JPT,CHB,CHS
6:45165473	A/G	30	0.5	hsa-mir-586/hsa-miR-586	RS73735310/0.01	5' rom miR	13	1.1285	13	0	0.847276	ASW,YRI,LWK
6:72113270	G/A	30	0.5	hsa-mir-30a/hsa-miR-30a*	RS149150037/0.00	3' rom miR	1	0.0868	1	0	0.988241	TSI
6:72113306	C/G	30	0.5	hsa-mir-30a/hsa-miR-30a	-/0.00	5' rom miR	1	0.0868	1	0	0.988241	MXL
6:98472445	C/T	30	0.5	hsa-mir-2113	RS117428639/0.01	5' mir (mix)	15	1.3021	15	0	0.823988	ASW,YRI,LWK,CEU,FIN,GBR,CLM
6:98472446	G/A	30	0.5	hsa-mir-2113	RS142927919/0.00	5' mir (mix)	5	0.434	5	0	0.941156	CEU,GBR,MXL,PUR
6:119390263	G/C	30	0.5	hsa-mir-548b/hsa-miR-548b-5p	-/0.00	5' rom miR	3	0.2604	3	0	0.964704	YRI
6:166922862	G/A	30	0.5	hsa-mir-1913/hsa-miR-1913	RS143896961/0.00	3' rom miR	2	0.1736	2	0	0.976475	CEU
6:166922916	A/G	30	0.5	hsa-mir-1913	-/0.00	5' mir (mix)	1	0.0868	1	0	0.988241	TSI
7:1062599	T/C	30	0.5	hsa-mir-339/hsa-miR-339-3p	RS72631820/0.01	3' rom miR	19	1.6493	18	1	0.151638	ASW,YRI,LWK,CEU,GBR,CLM,PUR
7:1062626	C/T	30	0.5	hsa-mir-339/hsa-miR-339-5p	RS145196722/0.00	5' rom miR	3	0.2604	3	0	0.964704	JPT
7:30329444	G/A	30	0.5	hsa-mir-550a-1	-/0.00	5' rom miR	3	0.2604	3	0	0.964704	FIN
7:36958995	C/T	30	0.5	hsa-mir-1200	-/0.00	3' mir (mix)	1	0.0868	1	0	0.988241	CHB
7:73605546	C/T	30	0.5	hsa-mir-590/hsa-miR-590-5p	-/0.00	5' seed miR	4	0.3472	4	0	0.95293	CHS
7:73605551	T/A	30	0.5	hsa-mir-590/hsa-miR-590-5p	-/0.00	5' rom miR	1	0.0868	1	0	0.988241	GBR
7:73605578	A/G	30	0.5	hsa-mir-590	RS147169000/0.00	loop	3	0.2604	3	0	0.964704	FIN
7:73605599	C/T	30	0.5	hsa-mir-590/hsa-miR-590-3p	RS6971711/0.03	3' rom miR	54	4.6875	48	6	3.87399049506243e-08	ASW,YRI,LWK,CLM
7:95849010	A/C	30	0.5	hsa-mir-591	-/0.00	3' mir (mix)	2	0.1736	2	0	0.976475	ASW,LWK
7:99691429	G/A	30	0.5	hsa-mir-93	RS72631824/0.00	loop	10	0.8681	10	0	0.882377	LWK
7:99691652	C/A	30	0.5	hsa-mir-106b	RS72631827/0.00	loop	6	0.5208	6	0	0.929385	ASW,YRI
7:102046217	A/G	30	0.5	hsa-mir-548o	-/0.00	5' mir (mix)	3	0.2604	3	0	0.964704	ASW
7:102046219	C/T	30	0.5	hsa-mir-548o	RS141762298/0.00	5' mir (mix)	2	0.1736	2	0	0.976475	LWK,CHB
7:102046237	G/T	30	0.5	hsa-mir-548o	RS117420576/0.00	5' mir (mix)	4	0.3472	4	0	0.95293	CEU,TSI
7:102046276	A/G	30	0.5	hsa-mir-548o	RS145823581/0.00	5' mir (mix)	1	0.0868	1	0	0.988241	YRI
7:102046296	T/G	30	0.5	hsa-mir-548o	-/0.00	5' mir (mix)	2	0.1736	2	0	0.976475	YRI,CHS
7:126698143	T/C	30	0.5	hsa-mir-592	RS139323492/0.00	3' mir (mix)	1	0.0868	1	0	0.988241	JPT
7:126698158	T/C	30	0.5	hsa-mir-592	-/0.00	3' mir (mix)	1	0.0868	1	0	0.988241	MXL
7:127721934	C/T	30	0.5	hsa-mir-593/hsa-miR-593*	RS73721294/0.02	5' seed miR	42	3.6458	40	2	0.0863857	ASW,YRI,LWK,IBSAND,CLM,MXL,PUR
7:127721971	G/T	30	0.5	hsa-mir-593	-/0.00	loop	1	0.0868	1	0	0.988241	CHS
7:129410227	C/T	30	0.5	hsa-mir-182	RS76481776/0.05	3' mir	101	8.7674	95	6	0.0432313	ASW,CEU,TSI,FIN,GBR,IBSAND,JPT,CHB,CHS,CLM,MXL,PUR
7:129410228	G/A	30	0.5	hsa-mir-182	RS77586312/0.00	3' mir	5	0.434	5	0	0.941156	ASW,YRI,PUR
7:129410239	C/T	30	0.5	hsa-mir-182	RS80041074/0.00	3' mir	5	0.434	5	0	0.941156	CEU,TSI,GBR
7:129414574	A/G	30	0.5	hsa-mir-96	RS41274239/0.00	loop	4	0.3472	3	1	0	CEU,TSI,FIN,GBR
7:129414804	C/A	30	0.5	hsa-mir-183	RS72631833/0.00	loop	10	0.8681	10	0	0.882377	ASW,YRI,LWK,PUR
7:147075120	T/C	30	0.5	hsa-mir-548f-4	RS114864936/0.01	3' mir	12	1.0417	12	0	0.858957	ASW,YRI,LWK,CLM
7:147075204	G/A	30	0.5	hsa-mir-548f-4	-/0.00	5' mir (mix)	1	0.0868	1	0	0.988241	CHB
7:150935577	G/A	30	0.5	hsa-mir-671/hsa-miR-671-3p	-/0.00	3' seed miR	1	0.0868	1	0	0.988241	LWK
7:158325411	C/T	30	0.5	hsa-mir-595	RS117344178/0.01	3' mir	17	1.4757	17	0	0.800813	JPT,CHB,CHS
7:158325415	C/T	30	0.5	hsa-mir-595	RS114151270/0.01	3' mir	21	1.8229	20	1	0.211416	ASW,YRI,LWK,PUR
7:158325503	C/T	30	0.5	hsa-mir-595	RS4909237/0.18	5' mir (mix)	353	30.6424	294	59	1.29278348478534e-05	ASW,YRI,LWK,CEU,TSI,FIN,GBR,IBSAND,JPT,CHB,CHS,CLM,MXL,PUR
8:1765409	C/T	30	0.5	hsa-mir-596	RS116450906/0.01	5' mir	23	1.9965	23	0	0.254975	ASW,YRI,LWK,TSI,MXL
8:1765425	T/C	30	0.5	hsa-mir-596/hsa-miR-596	RS61388742/0.08	5' rom miR	168	14.5833	163	5	0.661105	ASW,YRI,LWK,CEU,TSI,FIN,GBR,IBSAND,CLM,MXL,PUR
8:9599212	C/T	30	0.5	hsa-mir-597/hsa-miR-597	RS112056940/0.01	5' rom miR	14	1.2153	14	0	0.835619	YRI,LWK
8:9599255	C/T	30	0.5	hsa-mir-597	RS146125159/0.00	3' mir (mix)	1	0.0868	1	0	0.988241	ASW
8:9599276	G/A	30	0.5	hsa-mir-597	RS79397096/0.01	3' mir (mix)	13	1.1285	13	0	0.847276	CEU,TSI,GBR,IBSAND,PUR
8:10682894	C/T	30	0.5	hsa-mir-1322/hsa-miR-1322	RS59878596/0.06	3' rom miR	116	10.0694	105	11	7.04811381775361e-05	ASW,YRI,LWK,IBSAND,CLM,PUR
8:10682898	A/G	30	0.5	hsa-mir-1322/hsa-miR-1322	-/0.00	3' seed miR	5	0.434	5	0	0.941156	FIN
8:10682905	C/T	30	0.5	hsa-mir-1322	RS112004155/0.01	5' mir (mix)	14	1.2153	12	2	1.11022302462516e-16	ASW,YRI,LWK,PUR
8:14710983	T/G	30	0.5	hsa-mir-383	-/0.00	3' mir (mix)	1	0.0868	1	0	0.988241	LWK
8:14710999	A/G	30	0.5	hsa-mir-383/hsa-miR-383	-/0.00	5' rom miR	1	0.0868	1	0	0.988241	LWK
8:26906402	C/T	30	0.5	hsa-mir-548h-4	RS73235381/0.04	3' mir (mix)	80	6.9444	75	5	0.0144209	ASW,YRI,LWK,CEU,TSI,FIN,GBR,IBSAND,CLM,MXL,PUR
8:26906437	A/G	30	0.5	hsa-mir-548h-4	-/0.04	3' mir (mix)	81	7.0312	75	6	0.00167193	ASW,YRI,LWK,CEU,TSI,FIN,GBR,IBSAND,CLM,MXL,PUR
8:26906471	A/G	30	0.5	hsa-mir-548h-4	RS115507344/0.00	5' mir	3	0.2604	3	0	0.964704	YRI
8:41518025	G/T	30	0.5	hsa-mir-486	RS150478047/0.00	5' mir	1	0.0868	1	0	0.988241	LWK
8:65291808	A/G	30	0.5	hsa-mir-124-2	RS72631829/0.00	3' mir	3	0.2604	3	0	0.964704	CHB,CHS
8:100548917	C/T	30	0.5	hsa-mir-599	-/0.00	5' mir (mix)	1	0.0868	1	0	0.988241	GBR
8:105496675	G/T	30	0.5	hsa-mir-548a-3	RS150167306/0.00	5' mir	3	0.2604	3	0	0.964704	YRI,LWK
8:113655752	T/C	30	0.5	hsa-mir-2053	RS10505168/0.37	5' mir (mix)	669	58.0729	524	145	0.914654	ASW,YRI,LWK,CEU,TSI,FIN,GBR,IBSAND,JPT,CHB,CHS,CLM,MXL,PUR
8:129021179	G/A	30	0.5	hsa-mir-1206	RS2114358/0.70	3' mir (mix)	1032	89.5833	472	560	0.185592	ASW,YRI,LWK,CEU,TSI,FIN,GBR,IBSAND,JPT,CHB,CHS,CLM,MXL,PUR
8:129061422	G/A	30	0.5	hsa-mir-1207/hsa-miR-1207-5p	-/0.00	5' rom miR	3	0.2604	3	0	0.964704	ASW,LWK
8:129061462	A/G	30	0.5	hsa-mir-1207/hsa-miR-1207-3p	RS148236411/0.00	3' rom miR	1	0.0868	1	0	0.988241	CEU
8:129162366	G/C	30	0.5	hsa-mir-1208	RS56863230/0.02	5' mir	38	3.2986	37	1	0.744864	JPT,CHB,CHS
8:129162433	G/T	30	0.5	hsa-mir-1208	RS2648841/0.19	3' mir (mix)	345	29.9479	267	78	2.62012633811537e-14	ASW,YRI,LWK,CEU,TSI,FIN,GBR,IBSAND,JPT,CHB,CHS,CLM,MXL,PUR
8:129162433	G/A	30	0.5	hsa-mir-1208	RS2648841/-	3' mir (mix)	1	0.0868	1	0	0.988241	IBSAND
8:141742750	A/G	30	0.5	hsa-mir-151	RS149074929/0.00	5' mir	4	0.3472	4	0	0.95293	YRI
8:144895168	C/T	30	0.5	hsa-mir-937	-/0.00	5' mir (mix)	1	0.0868	1	0	0.988241	GBR
8:144895170	A/G	30	0.5	hsa-mir-937	-/0.00	5' mir (mix)	1	0.0868	1	0	0.988241	CHS
8:144895179	G/A	30	0.5	hsa-mir-937	-/0.00	5' mir (mix)	1	0.0868	1	0	0.988241	CHB
8:145619365	G/A	30	0.5	hsa-mir-939	RS149434817/0.00	3' mir (mix)	2	0.1736	2	0	0.976475	JPT,PUR
8:145625538	C/G	30	0.5	hsa-mir-1234	RS141140965/0.38	5' mir (mix)	703	61.0243	585	118	0.000339938	ASW,YRI,LWK,CEU,TSI,FIN,GBR,IBSAND,JPT,CHB,CHS,CLM,MXL,PUR
9:4850301	T/C	30	0.5	hsa-mir-101-2	RS138231885/0.00	5' mir (mix)	1	0.0868	1	0	0.988241	TSI
9:20716104	T/C	30	0.5	hsa-mir-491	RS140761798/0.00	5' mir	2	0.1736	2	0	0.976475	LWK
9:97572244	G/A	30	0.5	hsa-mir-2278	RS356125/0.04	5' mir	92	7.9861	89	3	0.673555	ASW,LWK,CEU,TSI,FIN,GBR,IBSAND,JPT,CHB,CHS,CLM,MXL,PUR
9:97847780	C/T	30	0.5	hsa-mir-27b	new variant	loop	1	0.0868	1	0	0.988241	IBSAND
9:97847807	C/T	30	0.5	hsa-mir-27b/hsa-miR-27b	-/0.00	3' rom miR	2	0.1736	2	0	0.976475	FIN
9:97848343	C/T	30	0.5	hsa-mir-3074/hsa-mir-24-1	-/0.00	5' mir (mix)	1	0.0868	1	0	0.988241	JPT
9:100125949	T/C	30	0.5	hsa-mir-1302-8	-/0.00	5' mir (mix)	1	0.0868	1	0	0.988241	CLM
9:125873826	G/A	30	0.5	hsa-mir-600	-/0.00	3' mir	1	0.0868	1	0	0.988241	MXL
9:125873916	G/A	30	0.5	hsa-mir-600	RS147291680/0.00	5' mir (mix)	6	0.5208	6	0	0.929385	LWK,CEU,FIN,GBR
9:126164871	C/T	30	0.5	hsa-mir-601	-/0.00	5' mir	1	0.0868	1	0	0.988241	CHB
9:130452977	T/C	30	0.5	hsa-mir-3911	RS57528423/0.04	3' mir (mix)	86	7.4653	75	11	5.85754555970652e-10	ASW,YRI,LWK,CLM,MXL,PUR
9:131007001	C/T	30	0.5	hsa-mir-199b	RS146892675/0.01	3' mir	11	0.9549	11	0	0.870658	ASW,TSI,FIN,GBR,IBSAND,JPT,CLM
9:131007109	G/A	30	0.5	hsa-mir-199b	RS72631835/0.00	5' mir	1	0.0868	1	0	0.988241	LWK
9:140063648	C/T	30	0.5	hsa-mir-3621	-/0.01	3' mir (mix)	11	0.9549	11	0	0.870658	ASW,YRI,LWK
9:140732963	C/T	30	0.5	hsa-mir-602	RS116636751/0.00	3' mir (mix)	6	0.5208	6	0	0.929385	CEU,GBR,CLM,MXL
10:14478576	T/C	30	0.5	hsa-mir-1265	RS149384303/0.00	5' mir	2	0.1736	2	0	0.976475	ASW,YRI
10:14478618	T/C	30	0.5	hsa-mir-1265	RS11259096/0.09	3' mir (mix)	171	14.8438	147	24	6.11136985462224e-09	ASW,YRI,LWK,CEU,TSI,FIN,GBR,IBSAND,CLM,MXL,PUR
10:24564653	C/T	30	0.5	hsa-mir-603	RS11014002/0.09	5' mir (mix)	169	14.6701	152	17	0.000337233	ASW,CEU,TSI,FIN,GBR,IBSAND,JPT,CHB,CHS,CLM,MXL,PUR
10:29833959	C/T	30	0.5	hsa-mir-604/hsa-miR-604	-/0.00	3' seed miR	3	0.2604	3	0	0.964704	TSI,FIN
10:29833998	A/G	30	0.5	hsa-mir-604	RS2368393/0.30	5' mir (mix)	569	49.3924	456	113	0.0990523	ASW,YRI,LWK,CEU,TSI,FIN,GBR,IBSAND,JPT,CHB,CHS,CLM,MXL,PUR
10:29834003	G/A	30	0.5	hsa-mir-604	RS2368392/0.30	5' mir (mix)	565	49.0451	459	106	0.259751	ASW,YRI,LWK,CEU,TSI,FIN,GBR,IBSAND,JPT,CHB,CHS,CLM,MXL,PUR
10:29891260	C/T	30	0.5	hsa-mir-938/hsa-miR-938	RS12416605/0.15	5' seed miR	301	26.1285	261	40	0.000814186	ASW,YRI,LWK,CEU,TSI,FIN,GBR,IBSAND,JPT,CHB,CHS,CLM,MXL,PUR
10:53059349	A/G	30	0.5	hsa-mir-605/hsa-miR-605	RS113212828/0.00	5' seed miR	8	0.6944	8	0	0.90586	ASW,LWK
10:53059406	T/C	30	0.5	hsa-mir-605	RS2043556/0.28	3' mir (mix)	530	46.0069	435	95	0.142958	ASW,YRI,LWK,CEU,TSI,FIN,GBR,IBSAND,JPT,CHB,CHS,CLM,MXL,PUR
10:98588440	A/G	30	0.5	hsa-mir-607	-/0.00	3' mir	5	0.434	5	0	0.941156	ASW,YRI
10:100154978	T/C	30	0.5	hsa-mir-1287	-/0.00	3' mir (mix)	2	0.1736	2	0	0.976475	LWK
10:100155033	G/A	30	0.5	hsa-mir-1287/hsa-miR-1287	-/0.00	5' rom miR	1	0.0868	1	0	0.988241	LWK
10:102734778	C/G	30	0.5	hsa-mir-608/hsa-miR-608	RS4919510/0.35	5' rom miR	608	52.7778	447	161	1.89683307643129e-05	ASW,YRI,LWK,CEU,TSI,FIN,GBR,IBSAND,JPT,CHB,CHS,CLM,MXL,PUR
10:104196269	C/T	30	0.5	hsa-mir-146b	RS76149940/0.01	5' mir	22	1.9097	22	0	0.222341	ASW,YRI,LWK,CLM,PUR
10:105154013	A/G	30	0.5	hsa-mir-1307	RS147668271/0.00	3' mir	1	0.0868	1	0	0.988241	LWK
10:105154089	A/G	30	0.5	hsa-mir-1307	RS7911488/0.27	5' mir (mix)	509	44.184	404	105	0.000594283	ASW,YRI,LWK,CEU,TSI,FIN,GBR,IBSAND,JPT,CHB,CHS,CLM,MXL,PUR
10:105807855	A/C	30	0.5	hsa-mir-936	RS149841873/0.00	3' mir (mix)	2	0.1736	2	0	0.976475	ASW,LWK
10:105807858	A/G	30	0.5	hsa-mir-936	RS145823228/0.00	3' mir (mix)	1	0.0868	1	0	0.988241	CHB
10:105807909	C/T	30	0.5	hsa-mir-936/hsa-miR-936	RS140657237/0.01	5' rom miR	13	1.1285	13	0	0.847276	TSI,FIN,GBR,IBSAND,CLM,MXL
10:105807912	C/T	30	0.5	hsa-mir-936/hsa-miR-936	-/0.00	5' rom miR	1	0.0868	1	0	0.988241	ASW
10:105807928	T/C	30	0.5	hsa-mir-936/hsa-miR-936	RS79924817/0.01	5' seed miR	11	0.9549	11	0	0.870658	ASW,YRI,LWK,CLM,PUR
10:105978581	C/G	30	0.5	hsa-mir-609	RS74154754/0.01	3' mir (mix)	13	1.1285	13	0	0.847276	YRI,LWK,CLM
10:115933876	G/A	30	0.5	hsa-mir-2110	RS75407574/0.01	3' mir (mix)	14	1.2153	14	0	0.835619	ASW,YRI,LWK
10:115933905	C/T	30	0.5	hsa-mir-2110	RS17091403/0.05	3' mir (mix)	102	8.8542	97	5	0.174963	ASW,YRI,LWK,CEU,TSI,FIN,GBR,IBSAND,JPT,CHB,CLM,MXL,PUR
10:115933913	T/G	30	0.5	hsa-mir-2110/hsa-miR-2110	-/0.00	5' rom miR	1	0.0868	1	0	0.988241	LWK
10:115933922	G/A	30	0.5	hsa-mir-2110/hsa-miR-2110	RS114530801/0.00	5' rom miR	1	0.0868	1	0	0.988241	YRI
10:135061109	G/A	30	0.5	hsa-mir-202	RS142676430/0.00	5' mir	1	0.0868	1	0	0.988241	JPT
10:135061112	C/T	30	0.5	hsa-mir-202	RS12355840/0.71	5' mir	965	83.7674	317	648	0	ASW,YRI,LWK,CEU,TSI,FIN,GBR,IBSAND,JPT,CHB,CHS,CLM,MXL,PUR
11:7256057	C/G	30	0.5	hsa-mir-302e	RS143234363/0.00	3' mir (mix)	4	0.3472	4	0	0.95293	CEU,GBR,CLM
11:43581287	G/T	30	0.5	hsa-mir-670	-/0.00	3' mir (mix)	3	0.2604	3	0	0.964704	CLM,MXL
11:43581303	C/T	30	0.5	hsa-mir-670	-/0.00	3' mir (mix)	1	0.0868	1	0	0.988241	YRI
11:43602984	A/G	30	0.5	hsa-mir-129-2	-/0.00	loop	1	0.0868	1	0	0.988241	LWK
11:61559981	C/T	30	0.5	hsa-mir-611/hsa-miR-611	-/0.00	3' rom miR	1	0.0868	1	0	0.988241	JPT
11:61560031	T/C	30	0.5	hsa-mir-611	RS144890118/0.00	5' mir (mix)	3	0.2604	3	0	0.964704	ASW,LWK,FIN
11:61582708	T/C	30	0.5	hsa-mir-1908	RS174561/0.31	5' mir	532	46.1806	391	141	1.65194002921254e-09	ASW,YRI,LWK,CEU,TSI,FIN,GBR,IBSAND,JPT,CHB,CHS,CLM,MXL,PUR
11:64136102	G/C	30	0.5	hsa-mir-1237	-/0.00	5' mir (mix)	3	0.2604	3	0	0.964704	YRI,LWK
11:64136103	G/T	30	0.5	hsa-mir-1237	-/0.00	5' mir (mix)	2	0.1736	2	0	0.976475	FIN
11:64658623	G/A	30	0.5	hsa-mir-192	RS139493589/0.00	3' mir	1	0.0868	1	0	0.988241	TSI
11:64658640	A/G	30	0.5	hsa-mir-192/hsa-miR-192*	-/0.00	3' rom miR	3	0.2604	3	0	0.964704	CLM
11:64658836	G/A	30	0.5	hsa-mir-194-2	RS11231898/0.01	3' mir	28	2.4306	27	1	0.439578	ASW,YRI,LWK,PUR
11:65211940	C/A	30	0.5	hsa-mir-612	RS550894/0.17	5' mir	344	29.8611	305	39	0.152129	ASW,YRI,LWK,CEU,TSI,FIN,GBR,IBSAND,JPT,CHB,CHS,CLM,MXL,PUR
11:65211979	G/A	30	0.5	hsa-mir-612	RS12803915/0.17	3' mir (mix)	335	29.0799	303	32	0.606646	ASW,YRI,LWK,CEU,TSI,FIN,GBR,IBSAND,JPT,CHB,CHS,CLM,MXL,PUR
11:70130159	T/C	30	0.5	hsa-mir-548k	-/0.00	3' mir (mix)	1	0.0868	1	0	0.988241	MXL
11:75046227	T/C	30	0.5	hsa-mir-326	RS72561778/0.00	5' mir (mix)	5	0.434	5	0	0.941156	ASW,YRI,LWK
11:90602296	T/C	30	0.5	hsa-mir-1261	RS139601788/0.00	3' mir (mix)	9	0.7812	9	0	0.894112	ASW,YRI,LWK
11:94199691	T/C	30	0.5	hsa-mir-548l	-/0.00	3' mir (mix)	1	0.0868	1	0	0.988241	CLM
11:94199696	G/A	30	0.5	hsa-mir-548l	-/0.00	3' mir (mix)	1	0.0868	1	0	0.988241	PUR
11:94199710	C/T	30	0.5	hsa-mir-548l	RS11020790/0.04	3' mir (mix)	86	7.4653	82	4	0.166617	ASW,YRI,LWK,TSI,GBR,CHS,CLM,MXL
11:94199711	G/A	30	0.5	hsa-mir-548l/hsa-miR-548l	RS148377174/0.00	5' rom miR	1	0.0868	1	0	0.988241	TSI
11:94199721	G/A	30	0.5	hsa-mir-548l/hsa-miR-548l	RS13447640/0.04	5' rom miR	84	7.2917	80	4	0.140241	ASW,YRI,LWK,TSI,GBR,CHS,CLM,MXL
11:94199735	A/T	30	0.5	hsa-mir-548l	RS143312616/0.00	5' mir	3	0.2604	3	0	0.964704	ASW,CEU,GBR
12:12917608	G/A	30	0.5	hsa-mir-613	RS147268651/0.00	5' mir (mix)	5	0.434	5	0	0.941156	CEU,TSI,FIN,GBR
12:49048256	G/A	30	0.5	hsa-mir-1291	new variant	3' mir (mix)	1	0.0868	1	0	0.988241	IBSAND
12:50627935	G/A	30	0.5	hsa-mir-1293	-/0.00	3' mir (mix)	5	0.434	5	0	0.941156	YRI,CHB
12:50627942	G/A	30	0.5	hsa-mir-1293	RS113699072/0.04	3' mir (mix)	70	6.0764	61	9	1.85386705986446e-10	ASW,YRI,LWK,CEU,TSI,CLM,MXL
12:54385558	T/G	30	0.5	hsa-mir-196a-2/hsa-miR-196a	-/0.00	5' rom miR	1	0.0868	1	0	0.988241	CHS
12:54385599	C/T	30	0.5	hsa-mir-196a-2/hsa-miR-196a*	RS11614913/0.39	3' rom miR	665	57.7257	480	185	0.000429774	ASW,YRI,LWK,CEU,TSI,FIN,GBR,IBSAND,JPT,CHB,CHS,CLM,MXL,PUR
12:54731000	C/T	30	0.5	hsa-mir-148b	-/0.00	5' mir	1	0.0868	1	0	0.988241	GBR
12:57588322	G/A	30	0.5	hsa-mir-1228	-/0.00	loop	1	0.0868	1	0	0.988241	LWK
12:57588323	C/T	30	0.5	hsa-mir-1228	RS139262076/0.00	loop	8	0.6944	8	0	0.90586	ASW,YRI,LWK,CLM
12:57588336	C/G	30	0.5	hsa-mir-1228	-/0.00	loop	1	0.0868	1	0	0.988241	JPT
12:65016300	A/G	30	0.5	hsa-mir-548c/hsa-mir-548z	RS17120527/0.06	5' mir	107	9.2882	91	16	9.5101704289391e-13	ASW,YRI,LWK,CLM,MXL,PUR
12:79813049	A/G	30	0.5	hsa-mir-1252/hsa-miR-1252	RS115256251/0.00	5' rom miR	9	0.7812	9	0	0.894112	ASW,YRI,LWK,PUR
12:81329527	A/G	30	0.5	hsa-mir-618	RS145551269/0.00	3' mir (mix)	1	0.0868	1	0	0.988241	ASW
12:81329536	A/C	30	0.5	hsa-mir-618	RS2682818/0.77	3' mir (mix)	1050	91.1458	379	671	1.43279843255462e-05	ASW,YRI,LWK,CEU,TSI,FIN,GBR,IBSAND,JPT,CHB,CHS,CLM,MXL,PUR
12:95228286	G/C	30	0.5	hsa-mir-492	RS2289030/0.12	3' mir (mix)	234	20.3125	203	31	9.34007586694818e-06	ASW,YRI,LWK,CEU,TSI,FIN,GBR,IBSAND,JPT,CHB,CHS,CLM,MXL,PUR
12:104324266	G/A	30	0.5	hsa-mir-3652	RS17797090/0.06	3' mir (mix)	133	11.5451	126	7	0.239915	ASW,YRI,LWK,CEU,TSI,FIN,GBR,IBSAND,CHB,CLM,MXL,PUR
12:104324279	C/T	30	0.5	hsa-mir-3652	-/0.00	3' mir (mix)	1	0.0868	1	0	0.988241	CHB
12:104324298	G/A	30	0.5	hsa-mir-3652	-/0.00	3' mir (mix)	1	0.0868	1	0	0.988241	LWK
12:104324309	G/T	30	0.5	hsa-mir-3652	RS149528402/0.00	3' mir (mix)	2	0.1736	2	0	0.976475	ASW,TSI
12:109230729	G/A	30	0.5	hsa-mir-619	-/0.00	5' mir (mix)	1	0.0868	1	0	0.988241	CHS
12:113132857	A/G	30	0.5	hsa-mir-1302-1	-/0.00	3' mir	4	0.3472	4	0	0.95293	ASW,YRI,LWK
12:113132901	G/A	30	0.5	hsa-mir-1302-1/hsa-miR-1302	RS74647838/0.03	3' seed miR	53	4.6007	50	3	0.0228382	ASW,YRI,LWK,CEU,MXL,PUR
12:116586405	T/C	30	0.5	hsa-mir-620	RS139328587/0.00	5' mir (mix)	1	0.0868	1	0	0.988241	CHS
12:120151493	T/C	30	0.5	hsa-mir-1178	RS7311975/0.13	5' mir (mix)	224	19.4444	172	52	0	ASW,YRI,LWK,CEU,TSI,FIN,GBR,IBSAND,JPT,CHB,CLM,MXL,PUR
12:120151501	G/A	30	0.5	hsa-mir-1178	RS74614893/0.01	5' mir (mix)	23	1.9965	23	0	0.254975	CEU,TSI,FIN,GBR,PUR
12:120151527	C/T	30	0.5	hsa-mir-1178	RS141225976/0.00	5' mir (mix)	1	0.0868	1	0	0.988241	TSI
13:24736590	C/T	30	0.5	hsa-mir-2276	RS139581948/0.00	5' mir (mix)	1	0.0868	1	0	0.988241	CEU
13:41302007	G/A	30	0.5	hsa-mir-320d-1	-/0.00	5' mir (mix)	4	0.3472	4	0	0.95293	YRI,LWK
13:41384931	G/A	30	0.5	hsa-mir-621	-/0.00	5' mir (mix)	1	0.0868	1	0	0.988241	JPT
13:41384940	G/A	30	0.5	hsa-mir-621	RS138641855/0.00	5' mir (mix)	3	0.2604	3	0	0.964704	YRI,LWK
13:41384997	C/G	30	0.5	hsa-mir-621	-/0.00	3' mir	3	0.2604	3	0	0.964704	YRI,LWK
13:50623143	A/G	30	0.5	hsa-mir-16-1	RS72631826/0.01	loop	16	1.3889	16	0	0.812385	ASW,YRI,LWK,PUR
13:53384209	C/G	30	0.5	hsa-mir-759/hsa-miR-759	RS144233096/0.00	5' seed miR	4	0.3472	4	0	0.95293	ASW,LWK
13:90883517	T/C	30	0.5	hsa-mir-622	RS111371406/0.00	3' mir	7	0.6076	7	0	0.917619	YRI,LWK,CLM
13:92003356	T/G	30	0.5	hsa-mir-20a	-/0.00	loop	1	0.0868	1	0	0.988241	YRI
13:92003589	G/A	30	0.5	hsa-mir-92a-1/hsa-miR-92a-1*	RS9589207/0.02	5' rom miR	44	3.8194	42	2	0.113282	ASW,YRI,LWK,CLM,PUR
13:100008451	G/T	30	0.5	hsa-mir-623	-/0.00	3' mir (mix)	1	0.0868	1	0	0.988241	IBSAND
14:23887249	C/G	30	0.5	hsa-mir-208b	new variant	5' mir (mix)	1	0.0868	1	0	0.988241	IBSAND
14:31483883	C/G	30	0.5	hsa-mir-624/hsa-miR-624	RS73251987/0.01	3' rom miR	17	1.4757	17	0	0.800813	ASW,YRI,LWK,MXL
14:64561812	G/A	30	0.5	hsa-mir-548h-1/hsa-miR-548h	RS144194694/0.00	5' rom miR	8	0.6944	8	0	0.90586	JPT,CHB,CHS
14:100774203	C/T	30	0.5	hsa-mir-345	RS72631832/0.01	5' mir	24	2.0833	22	2	0.000331122	CEU,TSI,FIN,GBR,IBSAND,CLM,PUR
14:101347355	C/T	30	0.5	hsa-mir-431	RS76090066/0.00	5' mir	3	0.2604	3	0	0.964704	CEU,TSI
14:101347358	C/T	30	0.5	hsa-mir-431	new variant	5' mir	1	0.0868	1	0	0.988241	IBSAND
14:101347448	A/G	30	0.5	hsa-mir-431	RS138412993/0.00	3' mir	6	0.5208	6	0	0.929385	LWK
14:101351048	G/A	30	0.5	hsa-mir-136	-/0.00	5' mir	1	0.0868	1	0	0.988241	ASW
14:101351088	A/C	30	0.5	hsa-mir-136/hsa-miR-136*	RS147448304/0.00	3' seed miR	1	0.0868	1	0	0.988241	JPT
14:101488430	G/A	30	0.5	hsa-mir-379	RS115827677/0.00	loop	1	0.0868	1	0	0.988241	YRI
14:101488431	T/C	30	0.5	hsa-mir-379	-/0.00	loop	1	0.0868	1	0	0.988241	JPT
14:101489703	T/C	30	0.5	hsa-mir-411	RS111906529/0.02	loop	34	2.9514	33	1	0.628939	CEU,TSI,FIN,GBR,JPT,CHB,CHS,PUR
14:101489745	A/G	30	0.5	hsa-mir-411	RS150717115/0.00	3' mir	3	0.2604	3	0	0.964704	JPT,CHS
14:101491923	G/T	30	0.5	hsa-mir-1197	RS141611518/0.00	5' mir (mix)	1	0.0868	1	0	0.988241	LWK
14:101491965	A/G	30	0.5	hsa-mir-1197/hsa-miR-1197	-/0.00	3' rom miR	1	0.0868	1	0	0.988241	CEU
14:101493130	A/C	30	0.5	hsa-mir-329-1	new variant	5' mir (mix)	1	0.0868	1	0	0.988241	IBSAND
14:101500098	C/T	30	0.5	hsa-mir-495	RS149411304/0.00	5' mir (mix)	1	0.0868	1	0	0.988241	CHB
14:101500133	A/G	30	0.5	hsa-mir-495	RS144777170/0.00	5' mir (mix)	4	0.3472	4	0	0.95293	LWK,PUR
14:101506800	G/C	30	0.5	hsa-mir-376b	new variant	5' mir (mix)	1	0.0868	1	0	0.988241	IBSAND
14:101507727	C/T	30	0.5	hsa-mir-300	RS12894467/0.57	5' mir (mix)	911	79.0799	530	381	0.0279925	ASW,YRI,LWK,CEU,TSI,FIN,GBR,IBSAND,JPT,CHB,CHS,CLM,MXL,PUR
14:101510613	G/A	30	0.5	hsa-mir-1185-2	RS11844707/0.05	3' mir (mix)	99	8.5938	89	10	5.63471023296014e-06	ASW,YRI,LWK,IBSAND,MXL,PUR
14:101512836	A/G	30	0.5	hsa-mir-487b	RS145135208/0.02	5' mir (mix)	32	2.7778	30	2	0.0108515	JPT,CHB,CHS,PUR
14:101513665	A/T	30	0.5	hsa-mir-539	new variant	5' mir	1	0.0868	1	0	0.988241	IBSAND
14:101518827	G/A	30	0.5	hsa-mir-487a	RS143972054/0.00	5' mir (mix)	2	0.1736	2	0	0.976475	ASW
14:101520657	T/C	30	0.5	hsa-mir-382/hsa-miR-382	-/0.00	5' seed miR	1	0.0868	1	0	0.988241	MXL
14:101521608	C/T	30	0.5	hsa-mir-668	RS141238795/0.00	5' mir (mix)	1	0.0868	1	0	0.988241	JPT
14:101522556	T/C	30	0.5	hsa-mir-323b	RS56103835/0.30	5' mir	503	43.6632	335	168	0	ASW,YRI,LWK,CEU,TSI,FIN,GBR,IBSAND,JPT,CHB,CHS,CLM,MXL,PUR
14:101522578	C/T	30	0.5	hsa-mir-323b/hsa-miR-323b-5p	-/0.00	5' rom miR	1	0.0868	1	0	0.988241	CLM
14:101522582	G/C	30	0.5	hsa-mir-323b/hsa-miR-323b-5p	RS117380662/0.00	5' rom miR	9	0.7812	9	0	0.894112	FIN,JPT,CHB,CHS
14:101522589	C/T	30	0.5	hsa-mir-323b/hsa-miR-323b-5p	RS75330474/0.03	5' rom miR	64	5.5556	62	2	0.545104	ASW,YRI,LWK,TSI,IBSAND,JPT,CHB,CHS,CLM,MXL,PUR
14:101526127	G/A	30	0.5	hsa-mir-154/hsa-miR-154	RS41286570/0.00	5' rom miR	2	0.1736	2	0	0.976475	CEU
14:101526951	C/A	30	0.5	hsa-mir-496	RS142661498/0.00	5' mir (mix)	2	0.1736	2	0	0.976475	JPT
14:101526957	A/C	30	0.5	hsa-mir-496	-/0.00	5' mir (mix)	1	0.0868	1	0	0.988241	JPT
14:101528401	C/T	30	0.5	hsa-mir-377/hsa-miR-377*	-/0.00	5' rom miR	1	0.0868	1	0	0.988241	YRI
14:101530873	T/G	30	0.5	hsa-mir-541	RS138633099/0.00	loop	2	0.1736	2	0	0.976475	YRI
14:101531692	T/C	30	0.5	hsa-mir-409/hsa-miR-409-3p	new variant	3' rom miR	1	0.0868	1	0	0.988241	IBSAND
14:101531806	C/T	30	0.5	hsa-mir-412	RS115831106/0.00	5' mir (mix)	6	0.5208	6	0	0.929385	ASW,YRI,LWK
14:101531854	A/G	30	0.5	hsa-mir-412/hsa-miR-412	RS61992671/0.23	3' rom miR	413	35.8507	299	114	0	ASW,YRI,LWK,CEU,TSI,FIN,GBR,IBSAND,JPT,CHB,CHS,CLM,MXL,PUR
14:101531857	C/T	30	0.5	hsa-mir-412/hsa-miR-412	RS139967426/0.00	3' rom miR	5	0.434	5	0	0.941156	FIN,CHB,CHS
14:101533093	C/T	30	0.5	hsa-mir-656	RS58834075/0.07	5' mir (mix)	149	12.934	136	13	0.00205645	ASW,YRI,LWK,CEU,TSI,FIN,GBR,IBSAND,JPT,CHB,CHS,CLM,MXL,PUR
14:101533123	T/C	30	0.5	hsa-mir-656/hsa-miR-656	-/0.00	3' rom miR	1	0.0868	1	0	0.988241	CHB
14:101533133	C/T	30	0.5	hsa-mir-656	-/0.00	3' mir	1	0.0868	1	0	0.988241	FIN
15:31357238	C/T	30	0.5	hsa-mir-211	RS140017415/0.00	3' mir (mix)	5	0.434	5	0	0.941156	ASW,YRI,LWK
15:31357301	C/T	30	0.5	hsa-mir-211/hsa-miR-211	-/0.00	5' rom miR	1	0.0868	1	0	0.988241	CHB
15:31357325	C/T	30	0.5	hsa-mir-211	RS141424579/0.00	5' mir	1	0.0868	1	0	0.988241	JPT
15:42491848	A/C	30	0.5	hsa-mir-627/hsa-miR-627	RS2620381/0.08	5' seed miR	157	13.6285	145	12	0.0207115	ASW,YRI,LWK,TSI,IBSAND,JPT,CHB,CHS,CLM,MXL,PUR
15:59463460	T/G	30	0.5	hsa-mir-2116	RS149569724/0.00	5' mir	4	0.3472	4	0	0.95293	JPT,CHB,CHS
15:63116226	C/T	30	0.5	hsa-mir-190	RS146591219/0.00	3' mir (mix)	1	0.0868	1	0	0.988241	LWK
15:65054668	G/A	30	0.5	hsa-mir-1272	RS114965408/0.00	3' mir (mix)	3	0.2604	3	0	0.964704	YRI
15:70371772	C/T	30	0.5	hsa-mir-629/hsa-miR-629	RS111899904/0.01	5' rom miR	15	1.3021	14	1	5.46118387073635e-05	ASW,YRI,LWK,PUR
15:70371777	C/G	30	0.5	hsa-mir-629/hsa-miR-629	RS78212770/0.05	5' rom miR	108	9.375	98	10	8.04850625425457e-05	CEU,TSI,GBR,JPT,CHB,CHS,MXL,PUR
15:79502141	C/G	30	0.5	hsa-mir-184	RS145763978/0.00	5' mir (mix)	2	0.1736	2	0	0.976475	MXL
15:79502168	G/T	30	0.5	hsa-mir-184	RS41280052/0.01	5' mir (mix)	13	1.1285	13	0	0.847276	TSI,FIN,GBR,CLM,MXL,PUR
15:81134346	T/C	30	0.5	hsa-mir-549/hsa-miR-549	RS141006148/0.00	3' rom miR	1	0.0868	1	0	0.988241	LWK
15:89155064	A/G	30	0.5	hsa-mir-7-2	RS141312113/0.00	5' mir	2	0.1736	2	0	0.976475	LWK
15:89155073	C/T	30	0.5	hsa-mir-7-2	RS41276930/0.00	5' mir	9	0.7812	9	0	0.894112	CEU,TSI,FIN,PUR
15:89155121	G/A	30	0.5	hsa-mir-7-2	RS147579757/0.00	loop	3	0.2604	3	0	0.964704	YRI
15:89155162	C/T	30	0.5	hsa-mir-7-2	-/0.00	3' mir	1	0.0868	1	0	0.988241	CHB
16:820192	G/A	30	0.5	hsa-mir-662	RS137952851/0.01	5' mir (mix)	16	1.3889	15	1	0.000162947	CLM,MXL
16:820215	T/A	30	0.5	hsa-mir-662	RS74656628/0.11	5' mir (mix)	205	17.7951	165	40	2.22044604925031e-16	ASW,YRI,LWK,CEU,TSI,GBR,JPT,CHB,CHS,CLM,MXL,PUR
16:820249	G/A	30	0.5	hsa-mir-662/hsa-miR-662	RS9745376/0.05	3' seed miR	97	8.4201	87	10	2.83535776757216e-06	ASW,YRI,LWK,TSI,GBR,CLM,MXL,PUR
16:2140240	C/A	30	0.5	hsa-mir-1225	-/0.00	loop	3	0.2604	3	0	0.964704	TSI,FIN,GBR
16:2140267	C/T	30	0.5	hsa-mir-1225/hsa-miR-1225-5p	-/0.00	5' rom miR	1	0.0868	1	0	0.988241	TSI
16:2321809	G/A	30	0.5	hsa-mir-940/hsa-miR-940	RS149527765/0.00	3' seed miR	1	0.0868	1	0	0.988241	YRI
16:56892431	G/T	30	0.5	hsa-mir-138-2	RS139365823/0.00	5' mir	2	0.1736	2	0	0.976475	JPT
16:67236292	C/G	30	0.5	hsa-mir-328	-/0.00	5' mir (mix)	3	0.2604	3	0	0.964704	LWK,GBR,MXL
16:69599735	G/A	30	0.5	hsa-mir-1538	-/0.01	5' mir (mix)	29	2.5174	29	0	0.457081	ASW,YRI,LWK,CEU,TSI,GBR,JPT,CLM,MXL,PUR
16:85775275	A/G	30	0.5	hsa-mir-1910/hsa-miR-1910	-/0.00	5' rom miR	2	0.1736	2	0	0.976475	CEU,GBR
17:2651377	T/A	30	0.5	hsa-mir-1253	RS7217038/0.01	3' mir (mix)	16	1.3889	16	0	0.812385	ASW,YRI,LWK
17:2651398	G/A	30	0.5	hsa-mir-1253	RS139010443/0.00	3' mir (mix)	2	0.1736	2	0	0.976475	CEU,TSI
17:2651405	G/T	30	0.5	hsa-mir-1253	RS77498226/0.00	3' mir (mix)	9	0.7812	9	0	0.894112	JPT,CHB
17:13446846	T/C	30	0.5	hsa-mir-548h-3	RS140470503/0.00	3' mir (mix)	10	0.8681	10	0	0.882377	JPT,CHB,CHS,MXL,PUR
17:13446849	C/A	30	0.5	hsa-mir-548h-3	-/0.00	3' mir (mix)	1	0.0868	1	0	0.988241	LWK
17:13446924	G/A	30	0.5	hsa-mir-548h-3/hsa-miR-548h	RS9913045/0.41	5' rom miR	692	60.0694	488	204	0.000267989	ASW,YRI,LWK,CEU,TSI,FIN,GBR,IBSAND,JPT,CHB,CHS,CLM,MXL,PUR
17:28444183	A/C	30	0.5	hsa-mir-423	RS6505162/0.51	3' mir	798	69.2708	466	332	1.29638411117128e-10	ASW,YRI,LWK,CEU,TSI,FIN,GBR,IBSAND,JPT,CHB,CHS,CLM,MXL,PUR
17:41522207	G/A	30	0.5	hsa-mir-2117	-/0.00	5' mir (mix)	1	0.0868	1	0	0.988241	MXL
17:41522213	T/A	30	0.5	hsa-mir-2117	RS7207008/0.43	5' mir (mix)	754	65.4514	540	214	0.213992	ASW,YRI,LWK,CEU,TSI,FIN,GBR,IBSAND,JPT,CHB,CHS,CLM,MXL,PUR
17:46233806	A/G	30	0.5	hsa-mir-1203	RS117091718/0.01	3' mir (mix)	21	1.8229	21	0	0.190639	JPT,CHB,CHS
17:46709859	G/A	30	0.5	hsa-mir-196a-1	-/0.00	3' mir (mix)	1	0.0868	1	0	0.988241	TSI
17:46709899	C/A	30	0.5	hsa-mir-196a-1/hsa-miR-196a	-/0.00	5' rom miR	2	0.1736	2	0	0.976475	GBR
17:61021611	A/G	30	0.5	hsa-mir-633	RS17759989/0.02	5' mir (mix)	52	4.5139	50	2	0.257208	ASW,YRI,LWK,CEU,TSI,FIN,GBR,IBSAND,CHS,CLM,MXL,PUR
17:61021625	A/C	30	0.5	hsa-mir-633	-/0.00	5' mir (mix)	1	0.0868	1	0	0.988241	ASW
17:65467665	C/T	30	0.5	hsa-mir-548d-2	RS149172942/0.00	5' rom miR	1	0.0868	1	0	0.988241	ASW
17:66420592	A/G	30	0.5	hsa-mir-635	RS77279010/0.02	3' mir (mix)	50	4.3403	47	3	0.0126351	ASW,YRI,LWK,CLM,PUR
17:66420605	T/C	30	0.5	hsa-mir-635	-/0.00	3' mir (mix)	1	0.0868	1	0	0.988241	TSI
17:79099125	G/A	30	0.5	hsa-mir-657	RS146763174/0.00	5' mir (mix)	5	0.434	5	0	0.941156	LWK
18:19405676	C/T	30	0.5	hsa-mir-133a-1/hsa-miR-133a	-/0.00	3' rom miR	1	0.0868	1	0	0.988241	GBR
18:33484783	C/T	30	0.5	hsa-mir-187	RS114964240/0.00	3' mir	8	0.6944	8	0	0.90586	YRI,LWK
18:33484792	G/A	30	0.5	hsa-mir-187	RS41274312/0.01	3' mir	11	0.9549	10	1	3.6135159975359e-08	CEU,FIN,GBR
18:56118358	C/T	30	0.5	hsa-mir-122/hsa-miR-122*	RS41292412/0.00	3' seed miR	10	0.8681	10	0	0.882377	CEU,TSI,FIN,GBR
19:1816176	A/G	30	0.5	hsa-mir-1909/hsa-miR-1909	-/0.00	3' rom miR	7	0.6076	7	0	0.917619	ASW,YRI,LWK
19:2234080	G/A	30	0.5	hsa-mir-1227/hsa-miR-1227	RS139405773/0.00	3' seed miR	2	0.1736	2	0	0.976475	LWK
19:2234086	A/T	30	0.5	hsa-mir-1227	RS74807305/0.00	5' mir (mix)	1	0.0868	1	0	0.988241	YRI
19:2234093	C/T	30	0.5	hsa-mir-1227	-/0.00	5' mir (mix)	1	0.0868	1	0	0.988241	YRI
19:2234134	A/G	30	0.5	hsa-mir-1227	-/0.00	5' mir (mix)	3	0.2604	3	0	0.964704	ASW,YRI,LWK
19:3961431	A/G	30	0.5	hsa-mir-637/hsa-miR-637	RS149472696/0.01	3' rom miR	13	1.1285	13	0	0.847276	LWK,PUR
19:4770747	C/T	30	0.5	hsa-mir-7-3	RS146575140/0.00	3' mir (mix)	6	0.5208	6	0	0.929385	YRI,LWK,MXL,PUR
19:6416447	G/A	30	0.5	hsa-mir-3940/hsa-miR-3940	-/0.00	3' rom miR	4	0.3472	4	0	0.95293	YRI,LWK
19:10514157	T/C	30	0.5	hsa-mir-1181	-/0.00	3' mir (mix)	1	0.0868	1	0	0.988241	CHS
19:10662835	G/A	30	0.5	hsa-mir-1238	-/0.00	5' mir (mix)	3	0.2604	3	0	0.964704	JPT
19:10662844	G/A	30	0.5	hsa-mir-1238	-/0.00	5' mir (mix)	1	0.0868	1	0	0.988241	CHB
19:10662866	G/A	30	0.5	hsa-mir-1238/hsa-miR-1238	-/0.00	3' seed miR	1	0.0868	1	0	0.988241	CHS
19:10928119	A/G	30	0.5	hsa-mir-199a-1/hsa-miR-199a-3p	-/0.01	3' seed miR	13	1.1285	13	0	0.847276	ASW,YRI,LWK
19:13947292	T/C	30	0.5	hsa-mir-27a	RS895819/0.36	loop	648	56.25	498	150	0.137276	ASW,YRI,LWK,CEU,TSI,FIN,GBR,IBSAND,JPT,CHB,CHS,CLM,MXL,PUR
19:13947296	G/A	30	0.5	hsa-mir-27a	RS11671784/0.01	loop	23	1.9965	23	0	0.254975	CEU,TSI,GBR,IBSAND,CLM,MXL,PUR
19:14640378	T/C	30	0.5	hsa-mir-639	RS114121047/0.02	5' mir (mix)	39	3.3854	39	0	0.766517	ASW,YRI,LWK,CHB,CHS,CLM
19:14640449	G/A	30	0.5	hsa-mir-639	RS142882191/0.00	3' mir	1	0.0868	1	0	0.988241	ASW
19:40788477	A/C	30	0.5	hsa-mir-641	RS147213560/0.00	3' mir (mix)	3	0.2604	3	0	0.964704	TSI,IBSAND
19:46178206	T/G	30	0.5	hsa-mir-642a	RS78902025/0.00	5' seed miR	1	0.0868	1	0	0.988241	JPT
19:46522255	G/A	30	0.5	hsa-mir-769	-/0.00	loop	2	0.1736	2	0	0.976475	ASW,TSI
19:46522298	G/A	30	0.5	hsa-mir-769	-/0.00	3' mir	4	0.3472	4	0	0.95293	YRI,LWK
19:47212593	A/G	30	0.5	hsa-mir-320e	RS10423365/-	5' mir (mix)	1	0.0868	0	1	0	IBSAND
19:52195904	G/A	30	0.5	hsa-mir-99b	-/0.00	loop	2	0.1736	2	0	0.976475	CHS
19:52196574	G/A	30	0.5	hsa-mir-125a/hsa-miR-125a-3p	RS143525573/0.00	3' rom miR	1	0.0868	1	0	0.988241	JPT
19:54170006	A/G	30	0.5	hsa-mir-512-1	-/0.00	3' mir	2	0.1736	2	0	0.976475	MXL,PUR
19:54175294	A/G	30	0.5	hsa-mir-1323	-/0.00	3' mir (mix)	1	0.0868	1	0	0.988241	CHB
19:54177532	G/C	30	0.5	hsa-mir-498	-/0.00	3' mir (mix)	1	0.0868	1	0	0.988241	TSI
19:54182261	A/C	30	0.5	hsa-mir-515-1	-/0.00	5' mir	2	0.1736	2	0	0.976475	YRI,LWK
19:54185457	A/G	30	0.5	hsa-mir-520f	-/0.00	5' mir (mix)	1	0.0868	1	0	0.988241	YRI
19:54185492	G/A	30	0.5	hsa-mir-520f	RS75598818/0.05	3' mir	110	9.5486	104	6	0.108466	ASW,LWK,CEU,TSI,FIN,GBR,IBSAND,JPT,CHB,CHS,CLM,MXL,PUR
19:54191743	A/G	30	0.5	hsa-mir-1283-1	RS57111412/0.23	5' mir	406	35.2431	316	90	2.74175571135515e-10	ASW,YRI,LWK,CEU,TSI,FIN,GBR,IBSAND,JPT,CHB,CHS,CLM,MXL,PUR
19:54191790	G/T	30	0.5	hsa-mir-1283-1	RS142752420/0.00	3' mir (mix)	2	0.1736	2	0	0.976475	LWK
19:54200843	C/T	30	0.5	hsa-mir-525/hsa-miR-525-3p	-/0.00	3' seed miR	1	0.0868	1	0	0.988241	ASW
19:54201692	A/C	30	0.5	hsa-mir-523/hsa-miR-523	-/0.00	3' seed miR	3	0.2604	3	0	0.964704	MXL
19:54204489	A/G	30	0.5	hsa-mir-520b	RS150048439/0.01	5' mir (mix)	18	1.5625	18	0	0.104646	ASW,YRI,LWK
19:54204496	C/T	30	0.5	hsa-mir-520b	RS147743520/0.00	5' mir (mix)	2	0.1736	2	0	0.976475	LWK,CEU
19:54209515	T/A	30	0.5	hsa-mir-526a-1	new variant	5' mir	1	0.0868	1	0	0.988241	IBSAND
19:54210736	A/G	30	0.5	hsa-mir-520c/hsa-miR-520c-5p	RS151188894/0.00	5' rom miR	5	0.434	5	0	0.941156	JPT
19:54215584	C/A	30	0.5	hsa-mir-517a/hsa-miR-517a	-/0.00	3' rom miR	1	0.0868	1	0	0.988241	CEU
19:54216670	A/G	30	0.5	hsa-mir-519d/hsa-miR-519d	RS116796400/0.00	3' rom miR	6	0.5208	6	0	0.929385	ASW,YRI,LWK
19:54219854	G/T	30	0.5	hsa-mir-521-2	RS13382089/0.01	5' mir (mix)	14	1.2153	14	0	0.835619	ASW,YRI,LWK,MXL,PUR
19:54225437	C/G	30	0.5	hsa-mir-520g	-/0.00	5' mir (mix)	1	0.0868	1	0	0.988241	ASW
19:54225463	T/C	30	0.5	hsa-mir-520g	-/0.00	5' mir (mix)	1	0.0868	1	0	0.988241	GBR
19:54225501	C/T	30	0.5	hsa-mir-520g	RS112328520/0.04	3' mir	97	8.4201	97	0	0.253339	ASW,YRI,LWK,CEU,TSI,FIN,GBR,IBSAND,JPT,CHB,CHS,CLM,MXL
19:54234260	T/C	30	0.5	hsa-mir-518a-1	RS141873214/0.00	5' mir	10	0.8681	10	0	0.882377	LWK
19:54234265	A/T	30	0.5	hsa-mir-518a-1	-/0.00	5' mir	2	0.1736	2	0	0.976475	CHS
19:54238182	C/T	30	0.5	hsa-mir-518d	RS116220629/0.02	loop	32	2.7778	30	2	0.0108515	ASW,YRI,LWK,CLM,PUR
19:54238189	G/A	30	0.5	hsa-mir-518d/hsa-miR-518d-3p	RS73602910/0.00	3' seed miR	6	0.5208	6	0	0.929385	ASW,YRI,PUR
19:54238203	C/T	30	0.5	hsa-mir-518d/hsa-miR-518d-3p	RS151129856/0.00	3' rom miR	1	0.0868	1	0	0.988241	LWK
19:54238208	C/T	30	0.5	hsa-mir-518d	RS74704964/0.02	3' mir	49	4.2535	48	1	0.934009	ASW,CEU,TSI,FIN,GBR,IBSAND,CLM,PUR
19:54240142	T/C	30	0.5	hsa-mir-516b-1	-/0.00	loop	2	0.1736	2	0	0.976475	CEU,CLM
19:54240174	G/A	30	0.5	hsa-mir-516b-1/hsa-miR-516b*	RS78861479/0.02	3' rom miR	43	3.7326	36	7	1.11022302462516e-16	ASW,JPT,CHB,CHS,CLM,MXL,PUR
19:54240184	T/A	30	0.5	hsa-mir-516b-1	RS151073675/0.01	3' mir	29	2.5174	29	0	0.457081	FIN,JPT,CHB,CHS,MXL,PUR
19:54242630	A/G	30	0.5	hsa-mir-518a-2	-/0.00	loop	2	0.1736	2	0	0.976475	CHB
19:54244647	C/T	30	0.5	hsa-mir-517c	-/0.00	3' mir	1	0.0868	1	0	0.988241	YRI
19:54245768	C/G	30	0.5	hsa-mir-520h	RS148716001/0.01	5' mir (mix)	21	1.8229	20	1	0.211416	ASW,CEU,TSI,FIN,GBR,CLM,PUR
19:54245788	G/A	30	0.5	hsa-mir-520h	RS56013413/0.08	5' mir (mix)	155	13.4549	131	24	9.20608034249426e-12	ASW,YRI,LWK,CEU,TSI,FIN,GBR,IBSAND,CLM,MXL,PUR
19:54254494	G/A	30	0.5	hsa-mir-522/hsa-miR-522*	RS146976572/0.00	5' rom miR	1	0.0868	1	0	0.988241	ASW
19:54255679	G/A	30	0.5	hsa-mir-519a-1/hsa-miR-519a*	-/0.00	5' rom miR	1	0.0868	1	0	0.988241	CHS
19:54257304	C/T	30	0.5	hsa-mir-527/hsa-miR-527	-/0.00	5' rom miR	1	0.0868	1	0	0.988241	CLM
19:54261549	C/G	30	0.5	hsa-mir-1283-2	RS71363366/0.01	3' mir (mix)	26	2.2569	26	0	0.355814	CEU,TSI,FIN,GBR,CLM,MXL
19:54264394	T/C	30	0.5	hsa-mir-516a-2	RS115975528/0.01	5' mir	16	1.3889	16	0	0.812385	ASW,YRI,LWK,CLM
19:54264468	G/T	30	0.5	hsa-mir-516a-2	-/0.00	3' mir	4	0.3472	4	0	0.95293	LWK,CLM
19:54265617	A/G	30	0.5	hsa-mir-519a-2	RS137963341/0.00	5' mir (mix)	1	0.0868	1	0	0.988241	JPT
19:54265626	C/T	30	0.5	hsa-mir-519a-2	RS142071806/0.00	5' mir (mix)	3	0.2604	3	0	0.964704	YRI,TSI,CLM
19:54292016	T/C	30	0.5	hsa-mir-373/hsa-miR-373	-/0.00	3' rom miR	1	0.0868	1	0	0.988241	JPT
19:58024394	G/A	30	0.5	hsa-mir-1274b	RS114607347/0.01	3' mir (mix)	13	1.1285	12	1	2.99919725432751e-06	ASW,YRI,LWK,PUR
20:2633462	C/T	30	0.5	hsa-mir-1292	-/0.00	3' mir (mix)	5	0.434	5	0	0.941156	CEU,TSI,CHS
20:2633466	C/T	30	0.5	hsa-mir-1292	RS73576045/0.01	3' mir (mix)	16	1.3889	15	1	0.000162947	ASW,YRI,LWK
20:26188906	G/C	30	0.5	hsa-mir-663	-/0.01	5' mir	15	1.3021	15	0	0.823988	ASW,FIN,JPT,CHB,CHS
20:33054160	A/G	30	0.5	hsa-mir-644	-/0.00	5' mir (mix)	1	0.0868	1	0	0.988241	CHB
20:33054163	A/C	30	0.5	hsa-mir-644	-/0.00	5' mir (mix)	1	0.0868	1	0	0.988241	LWK
20:33054223	A/C	30	0.5	hsa-mir-644	-/0.00	3' mir	3	0.2604	3	0	0.964704	TSI,FIN,IBSAND
20:33578202	G/A	30	0.5	hsa-mir-499	RS140486571/0.00	5' mir	5	0.434	5	0	0.941156	CEU,TSI,GBR,PUR
20:33578251	A/G	30	0.5	hsa-mir-499/hsa-miR-499-3p	RS3746444/0.18	3' seed miR	358	31.0764	311	47	0.0255942	ASW,YRI,LWK,CEU,TSI,FIN,GBR,IBSAND,JPT,CHB,CHS,CLM,MXL,PUR
20:33578255	C/T	30	0.5	hsa-mir-499/hsa-miR-499-3p	RS150018420/0.00	3' seed miR	3	0.2604	3	0	0.964704	IBSAND,CHB,PUR
20:33578276	C/T	30	0.5	hsa-mir-499	RS7267163/0.04	3' mir	90	7.8125	84	6	0.00938533	ASW,YRI,LWK,CHB,CHS,CLM,MXL,PUR
20:34041842	T/C	30	0.5	hsa-mir-1289-1	RS139884309/0.00	5' mir (mix)	4	0.3472	4	0	0.95293	LWK,TSI
20:57392686	G/A	30	0.5	hsa-mir-296/hsa-miR-296-3p	RS117258475/0.00	3' rom miR	10	0.8681	10	0	0.882377	CEU,TSI,FIN,GBR,IBSAND,PUR
20:58883534	T/C	30	0.5	hsa-mir-646	RS6513496/0.24	5' mir (mix)	466	40.4514	406	60	0.948238	ASW,YRI,LWK,CEU,TSI,FIN,GBR,IBSAND,JPT,CHB,CHS,CLM,MXL,PUR
20:58883605	T/G	30	0.5	hsa-mir-646/hsa-miR-646	RS6513497/0.19	3' rom miR	372	32.2917	334	38	0.824821	ASW,YRI,LWK,CEU,TSI,FIN,GBR,IBSAND,JPT,CHB,CHS,CLM,MXL,PUR
20:60528670	G/A	30	0.5	hsa-mir-1257	RS140605296/0.00	3' mir (mix)	2	0.1736	2	0	0.976475	JPT,CHS
20:61151515	G/A	30	0.5	hsa-mir-1-1	RS6122014/0.01	5' mir (mix)	12	1.0417	12	0	0.858957	ASW,YRI,LWK
20:62551199	T/C	30	0.5	hsa-mir-941-4/hsa-mir-941-3	RS7360929/0.09	5' mir (mix)	173	15.0174	159	14	0.0187552	ASW,YRI,LWK,CEU,TSI,FIN,GBR,IBSAND,JPT,CHB,CHS,CLM,MXL,PUR
20:62574006	A/G	30	0.5	hsa-mir-647	RS73147065/0.23	3' mir (mix)	429	37.2396	348	81	3.67986228260175e-05	ASW,YRI,LWK,CEU,TSI,FIN,GBR,IBSAND,JPT,CHB,CHS,CLM,MXL,PUR
20:62574016	C/T	30	0.5	hsa-mir-647	-/0.00	3' mir (mix)	9	0.7812	9	0	0.894112	LWK,TSI,FIN,GBR,CLM,PUR
21:26946325	T/C	30	0.5	hsa-mir-155	RS140021681/0.00	loop	1	0.0868	1	0	0.988241	YRI
21:37093089	T/C	30	0.5	hsa-mir-802	-/0.00	3' mir (mix)	1	0.0868	1	0	0.988241	YRI
22:21388510	A/T	30	0.5	hsa-mir-649	-/0.00	5' mir (mix)	1	0.0868	1	0	0.988241	CEU
22:22007634	G/A	30	0.5	hsa-mir-130b	RS72631822/0.00	loop	8	0.6944	8	0	0.90586	YRI,LWK,PUR
22:22007661	G/A	30	0.5	hsa-mir-130b/hsa-miR-130b	RS140403670/0.00	3' rom miR	1	0.0868	1	0	0.988241	MXL
22:23165340	C/G	30	0.5	hsa-mir-650	RS5996397/0.15	3' mir (mix)	271	23.5243	221	50	2.34349206706952e-11	ASW,YRI,LWK,CEU,TSI,FIN,GBR,IBSAND,CLM,MXL,PUR
22:26951185	C/G	30	0.5	hsa-mir-548j	RS4822739/0.13	3' mir (mix)	261	22.6562	237	24	0.107115	ASW,YRI,LWK,CEU,TSI,FIN,GBR,IBSAND,JPT,CHB,CHS,CLM,MXL,PUR
22:26951215	T/C	30	0.5	hsa-mir-548j	RS12161068/0.03	3' mir (mix)	57	4.9479	55	2	0.370135	ASW,YRI,LWK,CLM,PUR
22:38240283	G/T	30	0.5	hsa-mir-658	-/0.00	3' mir	1	0.0868	1	0	0.988241	CHB
22:38240289	G/T	30	0.5	hsa-mir-658	-/0.01	3' mir	13	1.1285	13	0	0.847276	ASW,CEU,TSI,FIN,GBR,IBSAND,CLM,PUR
22:38240368	G/C	30	0.5	hsa-mir-658	RS141002682/0.03	5' mir (mix)	58	5.0347	57	1	0.76877	ASW,LWK,CEU,TSI,FIN,GBR,CLM,MXL,PUR
22:38243727	G/A	30	0.5	hsa-mir-659	new variant	5' mir (mix)	3	0.2604	3	0	0.964704	IBSAND
22:42296995	A/G	30	0.5	hsa-mir-33a/hsa-miR-33a*	RS77809319/0.00	3' seed miR	2	0.1736	2	0	0.976475	YRI,JPT
X:49767832	A/G	30	0.5	hsa-mir-532	RS456615/-	3' mir	2	0.1736	1	1	0	IBSAND
X:49767835	A/G	30	0.5	hsa-mir-532	RS456617/-	3' mir	14	1.2153	4	10	0	IBSAND
X:83480764	G/A	30	0.5	hsa-mir-548i-4	RS72632467/-	3' mir (mix)	2	0.1736	2	0	0.976475	IBSAND
X:145076302	T/G	30	0.5	hsa-mir-888	RS5965660/-	3' mir	5	0.434	3	2	0	IBSAND
