# Supplementary material for: A map of human microRNA variation uncovers unexpectedly high levels of variability
Source: Genome Med. 2012 Aug 24;4(8):62. doi: 10.1186/gm363 (PMC4064319; doi:10.1186/gm363)
Supplement: Additional file 2 — Diseases in which miRNAs with variant positions have been involved. Excel file containing a comprehensive list of diseases in which miRNAs with their seed regions affected by SNVs have been involved, according to the human microRNA disease database. [file gm363-S2.XLS]

## Sheet: Disease categories
disease_category	number_of_mirs
Cancer	412
Muscular	25
Cardiovascular	19
Gastrointestinal	13
Hematological	12
Neurological	12
Connective tissue	5
Dermatological	5
Psychiatric	1

## Sheet: Diseases
disease	number_of_mirs
Breast cancer	70
Prostate cancer	49
Lung cancer	33
Ovarian cancer	26
Cancer	25
Pancreatic cancer	24
Colorectal cancer	23
Squamous cell carcinoma, head and neck	23
Leukemia, chronic lymphatic, susceptibility to	20
Leukemia, acute myeloid	16
Hepatocellular carcinoma	15
Melanoma and neural system tumor syndrome	14
Muscular	12
Cervical cancer, somatic	11
Cardiomyopathy, dilated	10
Gastrointestinal	9
Hematological	9
Alzheimer disease, susceptibility to	8
Leukemia, acute myelogenous	7
Esophageal cancer	6
Melanoma, cutaneous malignant, 2	6
Leukemia, chronic myeloid	5
Leukemia/lymphoma, chronic B-cell	5
Multiple myeloma	5
Gastroesphageal reflux	4
Medulloblastoma	4
Carcinoid tumors, intestinal	3
Dermatitis, atopic	3
Gastric cancer	3
Miyoshi myopathy	3
Muscular dystrophy, limb-girdle, type 2A	3
Muscular dystrophy, limb-girdle, type 2B	3
Myelofibrosis, idiopathic	3
Non-Hodgkin lymphoma, somatic	3
Parkinson disease	3
Pigmented adrenocortical disease, primary isolated	3
Stroke, susceptibility to	3
Supravalvar aortic stenosis	3
Systemic lupus erythematosus (SLE)	3
Cardiovascular	2
Duchenne muscular dystrophy	2
Glioblastoma multiforme, somatic	2
Leukemia, megakaryoblastic, with or without Down syndrome	2
Myopathy, nemaline, 3	2
Neuroblastoma	2
Psoriasis, susceptibility to	2
Rheumatoid arthritis, susceptibility to	2
Adenomas, multiple colorectal	1
Autism, susceptibility to	1
Bladder cancer	1
Burkitt lymphoma	1
Cardiomyopathy, idiopathic dilated	1
Hepatic adenoma	1
Hodgkin lymphoma	1
Multiple sclerosis, susceptibility to	1
Pituitary adenoma, ACTH-secreting	1
Thyroid carcinoma, papillary	1

## Sheet: miRNA-disease
mir	disease	class
hsa-mir-525	Cardiomyopathy, dilated	Cardiovascular
hsa-mir-525	Breast cancer	Cancer
hsa-mir-525	Melanoma and neural system tumor syndrome	Cancer
hsa-mir-525	Breast cancer	Cancer
hsa-mir-145	Colorectal cancer	Cancer
hsa-mir-145	Colorectal cancer	Cancer
hsa-mir-145	Pancreatic cancer	Cancer
hsa-mir-145	Colorectal cancer	Cancer
hsa-mir-145	Adenomas, multiple colorectal	Cancer
hsa-mir-145	Colorectal cancer	Cancer
hsa-mir-145	Pancreatic cancer	Cancer
hsa-mir-145	Colorectal cancer	Cancer
hsa-mir-145	Colorectal cancer	Cancer
hsa-mir-145	Hepatocellular carcinoma	Cancer
hsa-mir-145	Colorectal cancer	Cancer
hsa-mir-145	Prostate cancer	Cancer
hsa-mir-145	Ovarian cancer	Cancer
hsa-mir-145	Breast cancer	Cancer
hsa-mir-145	Ovarian cancer	Cancer
hsa-mir-145	Ovarian cancer	Cancer
hsa-mir-145	Pancreatic cancer	Cancer
hsa-mir-145	Ovarian cancer	Cancer
hsa-mir-145	Lung cancer	Cancer
hsa-mir-145	Lung cancer	Cancer
hsa-mir-145	Breast cancer	Cancer
hsa-mir-145	Ovarian cancer	Cancer
hsa-mir-145	Breast cancer	Cancer
hsa-mir-145	Leukemia, chronic lymphatic, susceptibility to	Cancer
hsa-mir-145	Leukemia/lymphoma, chronic B-cell	Cancer
hsa-mir-145	Gastrointestinal	Gastrointestinal
hsa-mir-145	Pancreatic cancer	Cancer
hsa-mir-145	Leukemia, chronic lymphatic, susceptibility to	Cancer
hsa-mir-145	Cervical cancer, somatic	Cancer
hsa-mir-145	Muscular	Muscular
hsa-mir-145	Muscular dystrophy, limb-girdle, type 2A	Muscular
hsa-mir-145	Muscular dystrophy, limb-girdle, type 2B	Muscular
hsa-mir-145	Miyoshi myopathy	Muscular
hsa-mir-145	Myopathy, nemaline, 3	Muscular
hsa-mir-145	Muscular	Muscular
hsa-mir-145	Supravalvar aortic stenosis	Cardiovascular
hsa-mir-145	Medulloblastoma	Cancer
hsa-mir-145	Non-Hodgkin lymphoma, somatic	Cancer
hsa-mir-145	Myelofibrosis, idiopathic	Hematological
hsa-mir-145	Muscular	Muscular
hsa-mir-145	Muscular	Muscular
hsa-mir-145	Hepatocellular carcinoma	Cancer
hsa-mir-145	Hepatocellular carcinoma	Cancer
hsa-mir-145	Colorectal cancer	Cancer
hsa-mir-145	Cancer	Cancer
hsa-mir-145	Lung cancer	Cancer
hsa-mir-145	Gastrointestinal	Gastrointestinal
hsa-mir-145	Pigmented adrenocortical disease, primary isolated	Cancer
hsa-mir-145	Pituitary adenoma, ACTH-secreting	Cancer
hsa-mir-145	Cancer	Cancer
hsa-mir-145	Cancer	Cancer
hsa-mir-145	Medulloblastoma	Cancer
hsa-mir-145	Gastroesphageal reflux	Gastrointestinal
hsa-mir-145	Esophageal cancer	Cancer
hsa-mir-145	Multiple sclerosis, susceptibility to	Neurological
hsa-mir-145	Prostate cancer	Cancer
hsa-mir-145	Prostate cancer	Cancer
hsa-mir-145	Gastroesphageal reflux	Gastrointestinal
hsa-mir-145	Esophageal cancer	Cancer
hsa-mir-145	Carcinoid tumors, intestinal	Cancer
hsa-mir-145	Prostate cancer	Cancer
hsa-mir-145	Hepatocellular carcinoma	Cancer
hsa-mir-145	Alzheimer disease, susceptibility to	Neurological
hsa-mir-145	Gastrointestinal	Gastrointestinal
hsa-mir-145	Leukemia, chronic lymphatic, susceptibility to	Cancer
hsa-mir-145	Leukemia, chronic lymphatic, susceptibility to	Cancer
hsa-mir-145	Leukemia, chronic lymphatic, susceptibility to	Cancer
hsa-mir-145	Leukemia, acute myeloid	Cancer
hsa-mir-145	Leukemia, acute myeloid	Cancer
hsa-mir-145	Leukemia, acute myeloid	Cancer
hsa-mir-145	Colorectal cancer	Cancer
hsa-mir-145	Colorectal cancer	Cancer
hsa-mir-145	Colorectal cancer	Cancer
hsa-mir-145	Cancer	Cancer
hsa-mir-145	Colorectal cancer	Cancer
hsa-mir-145	Leukemia, acute myeloid	Cancer
hsa-mir-145	Leukemia, chronic myeloid	Cancer
hsa-mir-145	Multiple myeloma	Cancer
hsa-mir-145	Leukemia/lymphoma, chronic B-cell	Cancer
hsa-mir-145	Ovarian cancer	Cancer
hsa-mir-145	Breast cancer	Cancer
hsa-mir-145	Breast cancer	Cancer
hsa-mir-145	Burkitt lymphoma	Cancer
hsa-mir-145	Cancer	Cancer
hsa-mir-145	Leukemia, chronic myeloid	Cancer
hsa-mir-145	Leukemia, acute myelogenous	Cancer
hsa-mir-145	Leukemia, megakaryoblastic, with or without Down syndrome	Cancer
hsa-mir-145	Non-Hodgkin lymphoma, somatic	Cancer
hsa-mir-145	Cervical cancer, somatic	Cancer
hsa-mir-145	Cervical cancer, somatic	Cancer
hsa-mir-145	Cervical cancer, somatic	Cancer
hsa-mir-145	Breast cancer	Cancer
hsa-mir-145	Breast cancer	Cancer
hsa-mir-145	Colorectal cancer	Cancer
hsa-mir-145	Colorectal cancer	Cancer
hsa-mir-145	Breast cancer	Cancer
hsa-mir-145	Prostate cancer	Cancer
hsa-mir-145	Breast cancer	Cancer
hsa-mir-145	Breast cancer	Cancer
hsa-mir-145	Prostate cancer	Cancer
hsa-mir-145	Prostate cancer	Cancer
hsa-mir-145	Prostate cancer	Cancer
hsa-mir-145	Prostate cancer	Cancer
hsa-mir-145	Prostate cancer	Cancer
hsa-mir-145	Squamous cell carcinoma, head and neck	Cancer
hsa-mir-145	Squamous cell carcinoma, head and neck	Cancer
hsa-mir-145	Pancreatic cancer	Cancer
hsa-mir-145	Lung cancer	Cancer
hsa-mir-145	Hematological	Hematological
hsa-mir-145	Lung cancer	Cancer
hsa-mir-590	Cancer	Cancer
hsa-mir-590	Cancer	Cancer
hsa-mir-590	Lung cancer	Cancer
hsa-mir-720	Stroke, susceptibility to	Cardiovascular
hsa-mir-136	Cancer	Cancer
hsa-mir-136	Parkinson disease	Neurological
hsa-mir-136	Gastric cancer	Cancer
hsa-mir-136	Lung cancer	Cancer
hsa-mir-136	Gastric cancer	Cancer
hsa-mir-136	Breast cancer	Cancer
hsa-mir-136	Leukemia, chronic lymphatic, susceptibility to	Cancer
hsa-mir-136	Cardiomyopathy, dilated	Cardiovascular
hsa-mir-136	Breast cancer	Cancer
hsa-mir-136	Parkinson disease	Neurological
hsa-mir-136	Parkinson disease	Neurological
hsa-mir-136	Gastrointestinal	Gastrointestinal
hsa-mir-136	Cancer	Cancer
hsa-mir-136	Cancer	Cancer
hsa-mir-136	Hepatocellular carcinoma	Cancer
hsa-mir-136	Breast cancer	Cancer
hsa-mir-136	Cancer	Cancer
hsa-mir-136	Breast cancer	Cancer
hsa-mir-136	Breast cancer	Cancer
hsa-mir-136	Melanoma and neural system tumor syndrome	Cancer
hsa-mir-136	Breast cancer	Cancer
hsa-mir-136	Breast cancer	Cancer
hsa-mir-136	Breast cancer	Cancer
hsa-mir-136	Prostate cancer	Cancer
hsa-mir-136	Prostate cancer	Cancer
hsa-mir-136	Prostate cancer	Cancer
hsa-mir-136	Prostate cancer	Cancer
hsa-mir-136	Prostate cancer	Cancer
hsa-mir-136	Squamous cell carcinoma, head and neck	Cancer
hsa-mir-136	Squamous cell carcinoma, head and neck	Cancer
hsa-mir-136	Pancreatic cancer	Cancer
hsa-mir-136	Lung cancer	Cancer
hsa-mir-136	Hematological	Hematological
hsa-mir-136	Lung cancer	Cancer
hsa-mir-671	Breast cancer	Cancer
hsa-mir-382	Cardiomyopathy, dilated	Cardiovascular
hsa-mir-382	Duchenne muscular dystrophy	Muscular
hsa-mir-382	Muscular dystrophy, limb-girdle, type 2A	Muscular
hsa-mir-382	Muscular dystrophy, limb-girdle, type 2B	Muscular
hsa-mir-382	Miyoshi myopathy	Muscular
hsa-mir-382	Myopathy, nemaline, 3	Muscular
hsa-mir-382	Muscular	Muscular
hsa-mir-382	Muscular	Muscular
hsa-mir-382	Medulloblastoma	Cancer
hsa-mir-382	Cardiomyopathy, idiopathic dilated	Cardiovascular
hsa-mir-382	Breast cancer	Cancer
hsa-mir-382	Lung cancer	Cancer
hsa-mir-382	Medulloblastoma	Cancer
hsa-mir-382	Melanoma, cutaneous malignant, 2	Cancer
hsa-mir-382	Melanoma, cutaneous malignant, 2	Cancer
hsa-mir-382	Leukemia, acute myeloid	Cancer
hsa-mir-382	Leukemia, acute myeloid	Cancer
hsa-mir-382	Glioblastoma multiforme, somatic	Cancer
hsa-mir-382	Breast cancer	Cancer
hsa-mir-382	Breast cancer	Cancer
hsa-mir-382	Melanoma and neural system tumor syndrome	Cancer
hsa-mir-382	Breast cancer	Cancer
hsa-mir-382	Breast cancer	Cancer
hsa-mir-382	Breast cancer	Cancer
hsa-mir-382	Prostate cancer	Cancer
hsa-mir-382	Prostate cancer	Cancer
hsa-mir-382	Prostate cancer	Cancer
hsa-mir-382	Prostate cancer	Cancer
hsa-mir-382	Squamous cell carcinoma, head and neck	Cancer
hsa-mir-382	Squamous cell carcinoma, head and neck	Cancer
hsa-mir-382	Pancreatic cancer	Cancer
hsa-mir-382	Lung cancer	Cancer
hsa-mir-382	Hematological	Hematological
hsa-mir-382	Lung cancer	Cancer
hsa-mir-523	Cardiomyopathy, dilated	Cardiovascular
hsa-mir-523	Breast cancer	Cancer
hsa-mir-523	Melanoma and neural system tumor syndrome	Cancer
hsa-mir-15b	Pancreatic cancer	Cancer
hsa-mir-15b	Colorectal cancer	Cancer
hsa-mir-15b	Colorectal cancer	Cancer
hsa-mir-15b	Cancer	Cancer
hsa-mir-15b	Cancer	Cancer
hsa-mir-15b	Leukemia, chronic lymphatic, susceptibility to	Cancer
hsa-mir-15b	Cardiomyopathy, dilated	Cardiovascular
hsa-mir-15b	Cervical cancer, somatic	Cancer
hsa-mir-15b	Cervical cancer, somatic	Cancer
hsa-mir-15b	Leukemia, acute myeloid	Cancer
hsa-mir-15b	Supravalvar aortic stenosis	Cardiovascular
hsa-mir-15b	Leukemia, chronic lymphatic, susceptibility to	Cancer
hsa-mir-15b	Muscular	Muscular
hsa-mir-15b	Autism, susceptibility to	Psychiatric
hsa-mir-15b	Multiple myeloma	Cancer
hsa-mir-15b	Ovarian cancer	Cancer
hsa-mir-15b	Lung cancer	Cancer
hsa-mir-15b	Pancreatic cancer	Cancer
hsa-mir-15b	Gastrointestinal	Gastrointestinal
hsa-mir-15b	Stroke, susceptibility to	Cardiovascular
hsa-mir-15b	Pigmented adrenocortical disease, primary isolated	Cancer
hsa-mir-15b	Glioblastoma multiforme, somatic	Cancer
hsa-mir-15b	Alzheimer disease, susceptibility to	Neurological
hsa-mir-15b	Leukemia, chronic lymphatic, susceptibility to	Cancer
hsa-mir-15b	Leukemia, chronic lymphatic, susceptibility to	Cancer
hsa-mir-15b	Leukemia, chronic lymphatic, susceptibility to	Cancer
hsa-mir-15b	Gastric cancer	Cancer
hsa-mir-15b	Lung cancer	Cancer
hsa-mir-15b	Leukemia/lymphoma, chronic B-cell	Cancer
hsa-mir-15b	Cancer	Cancer
hsa-mir-15b	Leukemia, chronic myeloid	Cancer
hsa-mir-15b	Leukemia, acute myelogenous	Cancer
hsa-mir-15b	Leukemia, acute myelogenous	Cancer
hsa-mir-15b	Leukemia, megakaryoblastic, with or without Down syndrome	Cancer
hsa-mir-15b	Non-Hodgkin lymphoma, somatic	Cancer
hsa-mir-15b	Leukemia, acute myelogenous	Cancer
hsa-mir-15b	Breast cancer	Cancer
hsa-mir-15b	Breast cancer	Cancer
hsa-mir-15b	Leukemia, acute myeloid	Cancer
hsa-mir-15b	Colorectal cancer	Cancer
hsa-mir-15b	Melanoma and neural system tumor syndrome	Cancer
hsa-mir-15b	Breast cancer	Cancer
hsa-mir-15b	Breast cancer	Cancer
hsa-mir-15b	Breast cancer	Cancer
hsa-mir-15b	Prostate cancer	Cancer
hsa-mir-15b	Prostate cancer	Cancer
hsa-mir-15b	Prostate cancer	Cancer
hsa-mir-15b	Prostate cancer	Cancer
hsa-mir-15b	Prostate cancer	Cancer
hsa-mir-15b	Squamous cell carcinoma, head and neck	Cancer
hsa-mir-15b	Squamous cell carcinoma, head and neck	Cancer
hsa-mir-15b	Pancreatic cancer	Cancer
hsa-mir-15b	Pancreatic cancer	Cancer
hsa-mir-15b	Lung cancer	Cancer
hsa-mir-15b	Hematological	Hematological
hsa-mir-15b	Lung cancer	Cancer
hsa-mir-488	Alzheimer disease, susceptibility to	Neurological
hsa-mir-488	Ovarian cancer	Cancer
hsa-mir-488	Breast cancer	Cancer
hsa-mir-488	Gastrointestinal	Gastrointestinal
hsa-mir-488	Carcinoid tumors, intestinal	Cancer
hsa-mir-488	Melanoma and neural system tumor syndrome	Cancer
hsa-mir-488	Breast cancer	Cancer
hsa-mir-367	Pancreatic cancer	Cancer
hsa-mir-367	Pancreatic cancer	Cancer
hsa-mir-367	Hodgkin lymphoma	Cancer
hsa-mir-367	Cardiomyopathy, dilated	Cardiovascular
hsa-mir-367	Leukemia, acute myeloid	Cancer
hsa-mir-367	Ovarian cancer	Cancer
hsa-mir-367	Breast cancer	Cancer
hsa-mir-367	Leukemia, chronic lymphatic, susceptibility to	Cancer
hsa-mir-367	Leukemia, chronic lymphatic, susceptibility to	Cancer
hsa-mir-367	Squamous cell carcinoma, head and neck	Cancer
hsa-mir-367	Breast cancer	Cancer
hsa-mir-367	Melanoma and neural system tumor syndrome	Cancer
hsa-mir-367	Breast cancer	Cancer
hsa-mir-367	Breast cancer	Cancer
hsa-mir-367	Breast cancer	Cancer
hsa-mir-367	Prostate cancer	Cancer
hsa-mir-367	Prostate cancer	Cancer
hsa-mir-367	Prostate cancer	Cancer
hsa-mir-367	Prostate cancer	Cancer
hsa-mir-367	Squamous cell carcinoma, head and neck	Cancer
hsa-mir-367	Squamous cell carcinoma, head and neck	Cancer
hsa-mir-367	Pancreatic cancer	Cancer
hsa-mir-367	Lung cancer	Cancer
hsa-mir-367	Hematological	Hematological
hsa-mir-367	Lung cancer	Cancer
hsa-mir-605	Ovarian cancer	Cancer
hsa-mir-604	Melanoma, cutaneous malignant, 2	Cancer
hsa-mir-33a	Colorectal cancer	Cancer
hsa-mir-33a	Lung cancer	Cancer
hsa-mir-33a	Leukemia, chronic lymphatic, susceptibility to	Cancer
hsa-mir-33a	Hepatocellular carcinoma	Cancer
hsa-mir-33a	Ovarian cancer	Cancer
hsa-mir-33a	Breast cancer	Cancer
hsa-mir-33a	Cancer	Cancer
hsa-mir-33a	Esophageal cancer	Cancer
hsa-mir-33a	Leukemia, acute myelogenous	Cancer
hsa-mir-33a	Breast cancer	Cancer
hsa-mir-33a	Breast cancer	Cancer
hsa-mir-33a	Melanoma and neural system tumor syndrome	Cancer
hsa-mir-33a	Breast cancer	Cancer
hsa-mir-33a	Breast cancer	Cancer
hsa-mir-33a	Breast cancer	Cancer
hsa-mir-33a	Prostate cancer	Cancer
hsa-mir-33a	Prostate cancer	Cancer
hsa-mir-33a	Prostate cancer	Cancer
hsa-mir-33a	Prostate cancer	Cancer
hsa-mir-33a	Squamous cell carcinoma, head and neck	Cancer
hsa-mir-33a	Squamous cell carcinoma, head and neck	Cancer
hsa-mir-33a	Pancreatic cancer	Cancer
hsa-mir-33a	Lung cancer	Cancer
hsa-mir-33a	Hematological	Hematological
hsa-mir-33a	Lung cancer	Cancer
hsa-mir-33a	Breast cancer	Cancer
hsa-mir-199a-1	Pancreatic cancer	Cancer
hsa-mir-199a-1	Gastrointestinal	Gastrointestinal
hsa-mir-199a-1	Hepatocellular carcinoma	Cancer
hsa-mir-199a-1	Prostate cancer	Cancer
hsa-mir-199a-1	Melanoma and neural system tumor syndrome	Cancer
hsa-mir-199a-1	Ovarian cancer	Cancer
hsa-mir-199a-1	Prostate cancer	Cancer
hsa-mir-199a-1	Ovarian cancer	Cancer
hsa-mir-199a-1	Lung cancer	Cancer
hsa-mir-199a-1	Ovarian cancer	Cancer
hsa-mir-199a-1	Ovarian cancer	Cancer
hsa-mir-199a-1	Pancreatic cancer	Cancer
hsa-mir-199a-1	Ovarian cancer	Cancer
hsa-mir-199a-1	Cancer	Cancer
hsa-mir-199a-1	Ovarian cancer	Cancer
hsa-mir-199a-1	Ovarian cancer	Cancer
hsa-mir-199a-1	Cancer	Cancer
hsa-mir-199a-1	Ovarian cancer	Cancer
hsa-mir-199a-1	Cardiovascular	Cardiovascular
hsa-mir-199a-1	Cardiomyopathy, dilated	Cardiovascular
hsa-mir-199a-1	Cervical cancer, somatic	Cancer
hsa-mir-199a-1	Cardiomyopathy, dilated	Cardiovascular
hsa-mir-199a-1	Duchenne muscular dystrophy	Muscular
hsa-mir-199a-1	Leukemia, acute myeloid	Cancer
hsa-mir-199a-1	Cardiovascular	Cardiovascular
hsa-mir-199a-1	Dermatitis, atopic	Dermatological
hsa-mir-199a-1	Myelofibrosis, idiopathic	Hematological
hsa-mir-199a-1	Muscular	Muscular
hsa-mir-199a-1	Muscular	Muscular
hsa-mir-199a-1	Hepatocellular carcinoma	Cancer
hsa-mir-199a-1	Cardiomyopathy, dilated	Cardiovascular
hsa-mir-199a-1	Ovarian cancer	Cancer
hsa-mir-199a-1	Breast cancer	Cancer
hsa-mir-199a-1	Melanoma and neural system tumor syndrome	Cancer
hsa-mir-199a-1	Lung cancer	Cancer
hsa-mir-199a-1	Gastrointestinal	Gastrointestinal
hsa-mir-199a-1	Leukemia, acute myeloid	Cancer
hsa-mir-199a-1	Cancer	Cancer
hsa-mir-199a-1	Melanoma, cutaneous malignant, 2	Cancer
hsa-mir-199a-1	Gastroesphageal reflux	Gastrointestinal
hsa-mir-199a-1	Esophageal cancer	Cancer
hsa-mir-199a-1	Hepatocellular carcinoma	Cancer
hsa-mir-199a-1	Alzheimer disease, susceptibility to	Neurological
hsa-mir-199a-1	Neuroblastoma	Cancer
hsa-mir-199a-1	Melanoma and neural system tumor syndrome	Cancer
hsa-mir-199a-1	Colorectal cancer	Cancer
hsa-mir-199a-1	Cancer	Cancer
hsa-mir-199a-1	Colorectal cancer	Cancer
hsa-mir-199a-1	Leukemia, acute myeloid	Cancer
hsa-mir-199a-1	Leukemia, chronic myeloid	Cancer
hsa-mir-199a-1	Multiple myeloma	Cancer
hsa-mir-199a-1	Leukemia/lymphoma, chronic B-cell	Cancer
hsa-mir-199a-1	Squamous cell carcinoma, head and neck	Cancer
hsa-mir-199a-1	Cervical cancer, somatic	Cancer
hsa-mir-199a-1	Breast cancer	Cancer
hsa-mir-199a-1	Breast cancer	Cancer
hsa-mir-199a-1	Breast cancer	Cancer
hsa-mir-199a-1	Prostate cancer	Cancer
hsa-mir-199a-1	Breast cancer	Cancer
hsa-mir-199a-1	Breast cancer	Cancer
hsa-mir-199a-1	Prostate cancer	Cancer
hsa-mir-199a-1	Prostate cancer	Cancer
hsa-mir-199a-1	Prostate cancer	Cancer
hsa-mir-199a-1	Prostate cancer	Cancer
hsa-mir-199a-1	Prostate cancer	Cancer
hsa-mir-199a-1	Squamous cell carcinoma, head and neck	Cancer
hsa-mir-199a-1	Squamous cell carcinoma, head and neck	Cancer
hsa-mir-199a-1	Pancreatic cancer	Cancer
hsa-mir-199a-1	Lung cancer	Cancer
hsa-mir-199a-1	Hematological	Hematological
hsa-mir-199a-1	Lung cancer	Cancer
hsa-mir-518d	Breast cancer	Cancer
hsa-mir-518d	Melanoma and neural system tumor syndrome	Cancer
hsa-mir-933	Stroke, susceptibility to	Cardiovascular
hsa-mir-551a	Ovarian cancer	Cancer
hsa-mir-575	Systemic lupus erythematosus (SLE)	Connective tissue
hsa-mir-575	Cancer	Cancer
hsa-mir-575	Leukemia, acute myelogenous	Cancer
hsa-mir-122	Colorectal cancer	Cancer
hsa-mir-122	Hepatocellular carcinoma	Cancer
hsa-mir-122	Melanoma and neural system tumor syndrome	Cancer
hsa-mir-122	Breast cancer	Cancer
hsa-mir-122	Thyroid carcinoma, papillary	Cancer
hsa-mir-122	Breast cancer	Cancer
hsa-mir-122	Hepatic adenoma	Cancer
hsa-mir-122	Psoriasis, susceptibility to	Dermatological
hsa-mir-122	Dermatitis, atopic	Dermatological
hsa-mir-122	Hepatocellular carcinoma	Cancer
hsa-mir-122	Ovarian cancer	Cancer
hsa-mir-122	Cancer	Cancer
hsa-mir-122	Lung cancer	Cancer
hsa-mir-122	Hepatocellular carcinoma	Cancer
hsa-mir-122	Hepatocellular carcinoma	Cancer
hsa-mir-122	Breast cancer	Cancer
hsa-mir-122	Ovarian cancer	Cancer
hsa-mir-122	Squamous cell carcinoma, head and neck	Cancer
hsa-mir-122	Hepatocellular carcinoma	Cancer
hsa-mir-122	Breast cancer	Cancer
hsa-mir-122	Breast cancer	Cancer
hsa-mir-122	Breast cancer	Cancer
hsa-mir-122	Breast cancer	Cancer
hsa-mir-122	Breast cancer	Cancer
hsa-mir-122	Prostate cancer	Cancer
hsa-mir-122	Prostate cancer	Cancer
hsa-mir-122	Prostate cancer	Cancer
hsa-mir-122	Prostate cancer	Cancer
hsa-mir-122	Squamous cell carcinoma, head and neck	Cancer
hsa-mir-122	Squamous cell carcinoma, head and neck	Cancer
hsa-mir-122	Pancreatic cancer	Cancer
hsa-mir-122	Lung cancer	Cancer
hsa-mir-122	Hematological	Hematological
hsa-mir-122	Lung cancer	Cancer
hsa-mir-557	Systemic lupus erythematosus (SLE)	Connective tissue
hsa-mir-557	Cancer	Cancer
hsa-mir-557	Esophageal cancer	Cancer
hsa-mir-593	Melanoma, cutaneous malignant, 2	Cancer
hsa-mir-662	Ovarian cancer	Cancer
hsa-mir-662	Systemic lupus erythematosus (SLE)	Connective tissue
hsa-mir-662	Ovarian cancer	Cancer
hsa-mir-662	Breast cancer	Cancer
hsa-mir-627	Ovarian cancer	Cancer
hsa-mir-499	Cardiomyopathy, dilated	Cardiovascular
hsa-mir-499	Supravalvar aortic stenosis	Cardiovascular
hsa-mir-499	Breast cancer	Cancer
hsa-mir-499	Melanoma and neural system tumor syndrome	Cancer
hsa-mir-146a	Pancreatic cancer	Cancer
hsa-mir-146a	Pancreatic cancer	Cancer
hsa-mir-146a	Pancreatic cancer	Cancer
hsa-mir-146a	Alzheimer disease, susceptibility to	Neurological
hsa-mir-146a	Alzheimer disease, susceptibility to	Neurological
hsa-mir-146a	Colorectal cancer	Cancer
hsa-mir-146a	Breast cancer	Cancer
hsa-mir-146a	Prostate cancer	Cancer
hsa-mir-146a	Pancreatic cancer	Cancer
hsa-mir-146a	Lung cancer	Cancer
hsa-mir-146a	Cancer	Cancer
hsa-mir-146a	Cancer	Cancer
hsa-mir-146a	Leukemia, chronic lymphatic, susceptibility to	Cancer
hsa-mir-146a	Cancer	Cancer
hsa-mir-146a	Rheumatoid arthritis, susceptibility to	Connective tissue
hsa-mir-146a	Leukemia, chronic lymphatic, susceptibility to	Cancer
hsa-mir-146a	Cervical cancer, somatic	Cancer
hsa-mir-146a	Cervical cancer, somatic	Cancer
hsa-mir-146a	Muscular	Muscular
hsa-mir-146a	Leukemia, acute myelogenous	Cancer
hsa-mir-146a	Muscular dystrophy, limb-girdle, type 2A	Muscular
hsa-mir-146a	Muscular dystrophy, limb-girdle, type 2B	Muscular
hsa-mir-146a	Miyoshi myopathy	Muscular
hsa-mir-146a	Muscular	Muscular
hsa-mir-146a	Muscular	Muscular
hsa-mir-146a	Rheumatoid arthritis, susceptibility to	Connective tissue
hsa-mir-146a	Psoriasis, susceptibility to	Dermatological
hsa-mir-146a	Dermatitis, atopic	Dermatological
hsa-mir-146a	Myelofibrosis, idiopathic	Hematological
hsa-mir-146a	Squamous cell carcinoma, head and neck	Cancer
hsa-mir-146a	Multiple myeloma	Cancer
hsa-mir-146a	Lung cancer	Cancer
hsa-mir-146a	Gastrointestinal	Gastrointestinal
hsa-mir-146a	Lung cancer	Cancer
hsa-mir-146a	Pigmented adrenocortical disease, primary isolated	Cancer
hsa-mir-146a	Melanoma, cutaneous malignant, 2	Cancer
hsa-mir-146a	Alzheimer disease, susceptibility to	Neurological
hsa-mir-146a	Gastroesphageal reflux	Gastrointestinal
hsa-mir-146a	Esophageal cancer	Cancer
hsa-mir-146a	Carcinoid tumors, intestinal	Cancer
hsa-mir-146a	Alzheimer disease, susceptibility to	Neurological
hsa-mir-146a	Hepatocellular carcinoma	Cancer
hsa-mir-146a	Neuroblastoma	Cancer
hsa-mir-146a	Leukemia, chronic lymphatic, susceptibility to	Cancer
hsa-mir-146a	Leukemia, chronic lymphatic, susceptibility to	Cancer
hsa-mir-146a	Leukemia, chronic lymphatic, susceptibility to	Cancer
hsa-mir-146a	Leukemia, chronic lymphatic, susceptibility to	Cancer
hsa-mir-146a	Leukemia, acute myeloid	Cancer
hsa-mir-146a	Leukemia, acute myeloid	Cancer
hsa-mir-146a	Leukemia, acute myeloid	Cancer
hsa-mir-146a	Bladder cancer	Cancer
hsa-mir-146a	Prostate cancer	Cancer
hsa-mir-146a	Colorectal cancer	Cancer
hsa-mir-146a	Leukemia, acute myeloid	Cancer
hsa-mir-146a	Leukemia, chronic myeloid	Cancer
hsa-mir-146a	Multiple myeloma	Cancer
hsa-mir-146a	Leukemia/lymphoma, chronic B-cell	Cancer
hsa-mir-146a	Squamous cell carcinoma, head and neck	Cancer
hsa-mir-146a	Cervical cancer, somatic	Cancer
hsa-mir-146a	Breast cancer	Cancer
hsa-mir-146a	Breast cancer	Cancer
hsa-mir-146a	Breast cancer	Cancer
hsa-mir-146a	Breast cancer	Cancer
hsa-mir-146a	Breast cancer	Cancer
hsa-mir-146a	Prostate cancer	Cancer
hsa-mir-146a	Prostate cancer	Cancer
hsa-mir-146a	Prostate cancer	Cancer
hsa-mir-146a	Squamous cell carcinoma, head and neck	Cancer
hsa-mir-146a	Squamous cell carcinoma, head and neck	Cancer
hsa-mir-146a	Pancreatic cancer	Cancer
hsa-mir-146a	Lung cancer	Cancer
hsa-mir-146a	Hematological	Hematological
hsa-mir-146a	Lung cancer	Cancer
